# Supplementary material for: The iron/heme regulated genes of Haemophilus influenzae: comparative transcriptional profiling as a tool to define the species core modulon
Source: BMC Genomics. 2009 Jan 7;10:6. doi: 10.1186/1471-2164-10-6 (PMC2627913; doi:10.1186/1471-2164-10-6)
Supplement: Additional file 1 — Comparison of genes identified as FeHm regulated in isolates NTHi R2866, Hib 10810 and Rd KW20. The data compares fold transcriptional change of genes in three strains of H. influenzae in response to iron and heme supplementation of the growth media. The genes shown are only those that exhibit a significant change in the level of transcription in at least one of the three strains. [file 1471-2164-10-6-S1.xls]

## Sheet: Table by loci (2)
Additional File 1. Comparison of genes identified as FeHm regulated in isolates NTHi R2866,
Hib 10810 and Rd KW20.
Genes in NTHi R2866 and/or Hib 10810 with an Rd KW20 homolog that are preferentially
expressed in absence of FeHm
Locus a	Description b		Fold Change c			Operon d
			R2866	10810	Rd
HI0001	Glyceraldehyde-3-phosphate dehydrogenase		-1.75183	-1.46677	-1.33786
HI0017	Putative formate acetyltransferase		-8.25373	-3.02811	-1.87386
HI0020	Putative membrane pump protein		-2.54288	-1.83366	-1.75367
HI0021	CitXG bifunctional protein		ns	-1.50691	-1.20684
HI0024	Citrate lyase gamma chain, acyl carrier protein		ns	-1.69272	-1.46986
HI0035	Conserved hypothetical protein/predicted permease component		-2.4552	-1.73542	-1.54874
HI0048	Putative short-chain alcohol dehydrogenase		-1.6456		-1.20778
HI0053	Putative zinc-type alcohol dehydrogenase		-2.19822		-1.2077
HI0075	Anaerobic ribonucleoside-triphosphate reductase, alpha subunit		-2.94898	-2.54457	-4.02695
HI0079	Peptidyl-prolyl cis-trans isomerase B (rotamase B)		-1.62567	-1.29888	ns
HI0081	Putative TatD-family Dnase		-1.56748	-1.47244	1.43888
HI0091	Probable glycerate kinase		-4.83265	-1.96875	-1.84
HI0092	Probable gluconate-family permease		-7.25701	-2.22831	-2.04
HI0095	Putative methyltransferase		-12.561	-3.93142	-10.21
HI0097	Iron(III) ABC transporter periplasmic binding protein HitA		-14.2676	-4.51747	-8.14849
HI0098	Iron(III) ABC transporter permease protein HitB		ns	-2.69551	-3.55
HI0099	Iron(III) ABC transporter ATP-binding protein HitC		ns	-2.15959	-3.55887
HI0112	Probable transposase remnant		-1.93635	-1.33975	ns
HI0113	Probable TonB-dependent heme receptor		-4.71798	-2.27569	-2.36
HI0119	Periplasmic Zinc-binding protein ZnuA		-1.859	ns	-1.1613
HI0126	Iron(III) ABC transporter ATP-binding protein AfuC		-3.01523		-1.61733
HI0129	Iron(III) ABC transporter permease protein AfuB		-4.02968		-1.88189
HI0131	Iron(III) ABC transporter periplasmic binding protein AfuA		-7.24829		-1.89864
HI0146	Putative TRAP transport system, periplasmic-binding component		-2.05035	-1.59356	-1.42044
HI0147	Putative TRAP transport system, fused permease components		-1.57727	-1.40287	ns
HI0148	Conserved hypothetical protein		-1.69659	-1.39218	-1.18648
HI0152	Conserved hypothetical protein		ns	-2.12239	-1.08052
HI0153m	Putative anaerobic C4-dicarboxylate transporter		-2.7002	-2.24172	not on
HI0161	Glutathione oxidoreductase		-1.75882	-1.53861	-1.20926
HI0162	Putative lipoprotein		-1.47525	-1.52964	ns
HI0180	Formate acetyltransferase 1		-1.69849	-1.79834	-1.32252
HI0183	Conserved hypothetical protein		ns	-1.69938	-1.18828
HI0205	Hypothetical protein		-2.12004	-1.99696	-1.56
HI0206	5'-nucleotidase NucA		-2.25392	-2.09051	-1.59989
HI0213	Putative oligopeptide transporter periplasmic-binding protein		ns	-1.27552	-1.68
HI0213.1	Conserved hypothetical protein		ns	-1.77003	not on
HI0223	Hypothetical protein		ns	ns	-2.45281
HI0236	Putative oxidoreductase		ns	-2.55562	-1.36313
HI0246	Hypothetical protein		ns	-1.9367	ns
HI0251	TonB protein		-1.98629	-1.69258	-2.75237
HI0252	Biopolymer transport protein ExbD		-2.44741	-1.87467	-3.02
HI0253	Biopolymer transport protein ExbB		-3.07404	-2.26058	-2.69
HI0254	Bacterioferritin comigratory protein		ns	-2.55792	-1.42969
HI0257	Ribosome binding protein Y (stationary phase protection)		-2.27224	-1.52332	-1.61
HI0262	Heme-hemopexin utilization protein HxuC		-24.6884	-4.02914	-10.3047
HI0263	Heme-hemopexin utilization protein HxuB		-29.3132	-3.29263	-9.2
HI0264	Heme-hemopexin utilization protein HxuA		-18.5459	-2.86161	-7.43971
HI0280	Uridine phosphorylase		-1.72026	-1.56942	-1.30652
HI0289	Probable serine transporter		-2.96441	-1.87689	-1.46908
HI0291e	Periplasmic mercury transport-like protein		ns	-1.52923	ns
HI0297	Type II secretory pathway, component PilC		ns	-1.86697	ns
HI0298	Type II secretory pathway, component PilB		ns	-1.97205	ns
HI0299	Type II secretory pathway, major prepilin PilA		ns	-1.61932	ns
HI0341	Conserved hypothetical protein		-1.65101	-1.48688	ns
HI0359	Fe/Mn/Zn ABC transporter permease protein		-2.9182	1.21246	-4.34949
HI0360	Fe/Mn/Zn ABC transporter permease protein		-3.54339	ns	-6.89883
HI0361	Fe/Mn/Zn ABC transporter ATP-binding protein		-7.88524	ns	-8.90592
HI0362	Fe/Mn/Zn ABC transporter periplasmic-binding protein		-6.01371	-1.16717	-11.75
HI0371	Iron-sulfur (Fe-S) cluster operon: IscX protein		ns	-1.38548	-1.81
HI0372	Iron-sulfur (Fe-S) cluster operon: ferridoxin protein		ns	ns	-1.88217
HI0379	Iron-sulfur (Fe-S) cluster operon: transcriptional regulator IscR		-1.30797	ns	-1.78115
HI0390	Ribonuclease D		ns	-1.668	ns
HI0405	Pyridoxine kinase		-1.56425	-1.24875	-1.87646
HI0495m(fs)	AphA - acid phosphatase		-3.23161	-1.64611	ns
HI0501	High affinity ribose transport protein		ns	ns	-2.18
HI0502	D-ribose ABC transporter ATP-binding protein		ns	ns	-1.6
HI0503	D-ribose ABC transporter permease protein		ns	ns	-1.60141
HI0504	D-ribose ABC transporter		ns	-1.54098	-2.5
HI0505	Ribokinase		ns	ns	-1.55635
HI0511	Putative K+-tellurite ethidium and proflavin transport protein		ns	-1.61972	-1.11117
HI0520	Conserved hypothetical protein		-1.76181	-1.37816	-1.19929
HI0524	Fructose-bisphosphate aldolase, class II Fba		-2.23601	-1.3969	-1.45879
HI0534	Aspartate-ammonia lyase AspA		ns	-3.38426	-3.12
HI0553	6-phosphogluconate dehydrogenase		-1.50143	-1.45365	-1.22753
HI0563	Transcriptional regulator of asparagine biosynthesis		ns	-1.50715	ns
HI0572	Peroxiredoxin		-3.23263	-2.06221	-1.38404
HI0583	2'3'-cyclic-nucleotide 2'-phosphodiesterase		-1.56335	ns	-1.27385
HI0584	Putative peptidase/hydrolase		-1.83852	-1.59355	-1.68808
HI0586m	Putative C4 dicarboxylate transporter		ns	-1.658	-1.38582
HI0587	Peptidase E		-1.8121	ns	-1.2832
HI0588	N-carbamyl-L-amino acid amidohydrolase		ns		-1.59414
HI0590	Putrescine-ornithine antiporter		-12.7429	-5.98791	-3.19658
HI0591	Ornithine decarboxylase		-11.4016	-13.7766	-3.84
HI0601	DNA transformation regulatory protein		-1.86627	ns	-1.66472
HI0604	Adenylate cyclase		-2.03588	-1.77359	-1.17689
HI0608	Probable transport permease		ns	-1.5406	-1.49
HI0610	Probable L-fucose permease		-1.38181	-1.56858	-1.149
HI0611	L-fuculose phosphate aldolase		-1.56238	-2.21715	-1.2604
HI0661	Hemoglobin-haptoglobin binding protein HgpB		-6.52436	-4.14003	-1.2
HI0663m	ABC-transporter, fused permease ATPase		ns	-2.11275	-1.60881
HI0664	ABC-transporter, fused permease ATPase		ns	-1.87219	-1.60912
HI0667	Fructose 1,6-bisphosphatase II		ns	-1.50032	-1.23267
HI0668	Conserved hypothetical protein		ns	-1.79148	-1.40972
HI0669	FMN-binding protein MioC		-2.07857	-1.72058	-1.67
HI0670	D-Tyr-tRNATyr deacylase		ns	-1.74328	-1.60086
HI0678	Triosephosphate isomerase		ns	-1.64589	-1.33133
HI0682	Ketol-acid reductoisomerase		-5.03223	-4.17942	1.54493
HI0683	Anaerobic glycerol-3-phosphate dehydrogenase subunit C		-1.34742	-1.62927	ns
HI0684	Anaerobic glycerol-3-phosphate dehydrogenase subunit B		ns	-1.71912	-1.23509
HI0687	Conserved hypothetical protein			-2.56267	ns
HI0688	Hypothetical protein			-1.73948	ns
HI0689	Glycerophosphoryl diester phosphodiesterase		-4.9623	-1.84889	-1.53224
HI0690	Glycerol uptake facilitator protein		-6.38134	-3.70274	-1.43857
HI0691	Glycerol kinase		-5.70787	-3.39685	-1.60878
HI0711	Probable toxin-antitoxin locus protein			-1.54589	ns
HI0712	Hemoglobin-haptoglobin binding protein HgpC		-9.82089	-2.94036	-6.64194
HI0745	L-asparaginase II			-3.86112	-3.41639
HI0746	Anaerobic C4-dicarboxylate transporter DcuB		-2.40039	-1.80503	-1.35777
HI0751	Periplasmic thiol peroxidase p20		ns	-1.50836	-1.12147
HI0752	Phosphoribosylformylglycinamidine synthase		ns	-1.56135	ns
HI0757	Phosphoglycerate mutase 1		-1.81104	-1.60167	-1.42804
HI0763	NMN acetyltransferase/ribosylnicotinamide kinase		ns	-1.59876	-1.45101
HI0764	3,4-dihydroxy-2-butanone 4-phosphate synthase		ns	-2.04021	ns
HI0766	Putative rRNA methylase		ns	-2.07246	ns
HI0771	Acetyl-CoA acetyltransferase		ns	-1.79617	-1.04705
HI0772	Short chain fatty acids transporter		ns	-3.47499	ns
HI0773	Acetyl-CoA:acetoacetyl-CoA transferase, beta subunit		ns	-3.42735	ns
HI0774	Acetyl-CoA:acetoacetyl-CoA transferase, alpha subunit		ns	-2.31132	ns
HI0809	Phosphoenolpyruvate carboxykinase		-6.41424	-3.16345	-2.86769
HI0810	Hsp33-like chaperonin		-1.88152	ns	1.12554
HI0811	Argininosuccinate lyase		-2.20229	ns	ns
HI0822	D-galactose-binding periplasmic protein		-3.31285	-1.57704	-1.33283
HI0823	Galactoside ABC transporter ATP-binding protein		-2.78152	-1.48929	-1.26614
HI0824	Galactoside ABC transporter permease protein		-2.43939	-1.52451	-1.25862
HI0830	Trp operon repressor		ns	-1.51548	ns
HI0832	Fumarate reductase, subunit D		ns	-1.94689	ns
HI0833	Fumarate reductase, subunit C		ns	-1.64289	ns
HI0836	Putative lysyl-tRNA synthetase		-1.51619	-1.37444	-1.61352
HI0845	Conserved hypothetical protein		ns	-1.5088	ns
HI0863	Probable pyridoxamine phosphate oxidase		-1.9983	-1.88173	-1.50629
HI0876	Nucleoside diphosphate kinase		-1.68394	-1.45889	ns
HI0928	Catalase		ns	-1.99689	1.13549
HI0932	Phosphopyruvate hydratase (enolase)		-2.4981	-1.44266	-1.28687
HI0974.1	Conserved hypothetical protein		-1.50037	ns	1.11222
HI0990	Immunoglobulin A1 protease (IgA1 protease)		-1.82347	-1.44586	-1.5211
HI0994	Transferrin-binding protein 1		-9.56293	-8.16209	-12.4
HI0995	Transferrin-binding protein 2		-19.4452	-16.5294	-13.9396
HI0997m	Putative outer membrane protein OmpU		-15.6762	-14.6148	not on
HI1044	Probable TorD-family chaperone DmsD		ns	-1.60883	-1.14624
HI1045	Anaerobic dimethyl sulfoxide reductase, subunit C		ns	-1.9756	-1.05569
HI1046	Anaerobic dimethyl sulfoxide reductase, subunit B		ns	-2.43174	ns
HI1047	Anaerobic dimethyl sulfoxide reductase, subunit A		ns	-4.98913	-1.097
HI1064m	Hypothetical protein		ns	-1.56544	ns-u
HI1065	Uridylate kinase		-1.54152	-1.27314	-1.15024
HI1106	Probable transcriptional regulatory protein (xylose)		-1.50166	-1.49104	-1.35089
HI1107	Probable transport protein of the Na+/H+ antiporter family		ns	-2.75774	-1.08382
HI1109	Permease protein in D-xylose-specific ABC transport system		ns	-1.71043	ns
HI1112	D-xylose isomerase			-1.78233	-1.06932
HI1116	Deoxyribose-phosphate aldolase		ns	-1.49581	-1.4098
HI1125	Transaldolase B		ns	-1.51414	-1.27905
HI1153	Hypoxanthine phosphoribosyltransferase		-1.90082	1.14579	-1.19545
HI1168	Conserved hypothetical protein		-2.24283	-2.29287	-1.41734
HI1174m(fs)	Conserved hypothetical protein		-2.05913	-1.74543	ns-d
HI1177	Arginine ABC transporter, permease protein		-4.54213	-2.24409	ns
HI1178	Arginine ABC transporter, permease protein		-7.73031	-2.76517	ns
HI1179	Arginine ABC transporter, PBP		-5.87455	-2.82708	-1.39924
HI1180	Arginine ABC transporter, ATP-binding protein		-5.67856	-2.47216	-1.19835
HI1189	Hypothetical protein		-1.32799	-1.36705	-1.67
HI1190	Conserved hypothetical protein		ns	-1.59767	-1.92
HI1191	Hypothetical protein		ns	-1.38338	-1.72865
HI1210	Malate dehydrogenase		-5.28994	-2.679	-2.46897
HI1217	Heme-utilization protein Hup		-2.75211	-1.48283	-2.99266
HI1224	Orotidine 5'-phosphate decarboxylase		-1.66102	-1.67698	ns
HI1225	Translation initiation factor Sui1		-2.21988	-1.46438	-1.1739
HI1227	Probable uracil permease		-3.93408	-2.39838	-1.72062
HI1228	Uracil phosphoribosyltransferase		-3.34618	-1.49798	-1.61932
HI1234	Methylglyoxal synthase		-1.8151	-1.3904	-1.30006
HI1245	NADP-dependent malic enzyme (NADP-ME)		-2.01163	-1.3565	-1.42833
HI1246	Conserved hypothetical protein		ns	-1.57012	-1.12087
HI1259	Periplasmic serine protease HtrA		-2.1152	-1.58534	-1.30116
HI1275	Probable tellurite resistance protein TehB		-2.00852	-1.37317	-3.34303
HI1278	Putative NAD(P)H-flavin oxidoreductase		-1.96143	-1.3472	-1.19022
HI1338	Conserved hypothetical protein		ns	-1.55229	ns
HI1349	DPS ferritin-like protein		-4.12188	-3.70262	-1.53984
HI1356	4-alpha-glucanotransferase (amylomaltase)		ns	-2.24666	-1.82
HI1357	1,4-alpha-glucan branching enzyme		ns	-2.6666	-1.58741
HI1358	Glycosyl hydrolase		ns	-2.80061	-1.51072
HI1359	Glucose-1-phosphate adenylyltransferase		-3.27919	-3.0987	-1.7309
HI1360	Glycogen synthase		ns	-2.56205	-1.53
HI1366	FMN-dependent NADH-azoreductase		-1.65734	-1.58584	ns
HI1368	Putative zinc protease		ns	ns	-1.86431
HI1369	Probable TonB-dependent transport protein		-10.6451	-1.5643	-7.02016
HI1383m	Phosphate ABC transport system, periplasmic binding protein		ns	-1.77916	ns
HI1398	Fumarate hydratase class II		-5.25172	-2.98383	-2.32
HI1401	Dihydroorotate dehydrogenase		ns	-1.59136	-1.33405
HI1425	Anaerobic regulatory protein Fnr		-1.894	-1.2896	-1.08468
HI1427	Putative ABC transporter		-6.60466	-2.32461	-6.12
HI1430	NADP-dep L-serine/L-allo-threonine dehydrogenase		-1.75396	-1.85276	1.25752
HI1434.1	Cold shock protein CspD		-2.44605	-1.3194	-1.25181
HI1453	Putative thiol-disulfide isomerase		ns	-1.91302	ns
HI1454	Putative cytochrome c biogenesis protein		ns	-1.70115	ns
HI1455	Peptide methionine sulfoxide reductase		ns	-2.42134	ns
HI1456	Conserved hypothetical protein		ns	-1.76055	-1.1815
HI1457	Putative opacity protein		-1.39077	-1.56448	-1.29125
HI1466m	HI1466m (putative OMP truncated)			-5	not on
HI1473	Conserved hypothetical protein			-1.63769	ns
HI1525	Probable ABC transporter, periplasmic binding protein			-2.30512	-1.42576
HI1546	Conserved hypothetical protein		ns	-1.73916	ns
HI1564	Hypothetical protein				-2.04
HI1624	Probable nickel and cobalt ABC transporter		ns	-1.66918	-1.47928
HI1626	Hypothetical protein		-1.28701	ns	-1.72
HI1627	Conserved hypothetical protein		ns	-1.89958	-1.28674
HI1636	Phosphoenolpyruvate carboxylase		-2.15736	-2.29735	ns
HI1645	Fructose-16-bisphosphatase		-1.20801	ns	-1.54
HI1649	D-lactate dehydrogenase		-1.50951	-1.47605	-1.33838
HI1658	Conserved hypothetical protein		-1.92265	-1.67681	-1.29944
HI1660	Ribonucleoside diphosphate reductase beta chain		ns	-1.5569	-1.5435
HI1693	Molybdenum ABC transporter,		ns	-1.52139	ns
HI1711	PTS system, glucose-specific IIA component Crr		-1.80491	-1.3062	ns
HI1727	Argininosuccinate synthetase		-2.28206	-1.3448	ns
Genes in NTHi R2866 and/or Hib 10810 lacking an Rd KW20 homolog
r2866v6.1845c	Hypothetical protein		-1.69155	-1.62959
r2866v6.1849c	Tryptophan permease		-9.44785	-4.93
r2866v6.1850c	Tryptophanase		-16.2159	-6.47
r2866v6.616c	ICEhinR2866: Integrated plasmid hypothetical protein		-1.97973	ns
r2866v6.1977c	Putative transcriptional regulator		-2.01885	ns
r2866v6.1978c	Conserved hypothetical protein		-3.31225	ns
Hib10810.0089	Integrated plasmid gene - ssb homolog		ns	-1.65106
Hib10810.0090	Integrated plasmid gene - putative lipoprotein		ns	-1.62185
Hib10810.0106	Integrated plasmid gene		ns	-1.67992
Hib10810.0114	Integrated plasmid gene		ns	-1.9509
Hib10810.0115	Integrated plasmid gene		ns	-1.79054
Hib10810.0116	Integrated plasmid gene		ns	-1.68097
Hib10810.0117c	Integrated plasmid gene		ns	-1.62341
Hib10810.0118	Integrated plasmid gene		ns	-2.34143
Hib10810.1446	Putative bacteriophage protein		ns	-1.59059
HIb10810.1447	Putative bacteriophage protein		ns	-1.73752
Hib10810.1448	Putative bacteriophage protein		ns	-1.82929
r2866v6.639c	Conserved hypothetical protein		-4.1147
r2866v6.640c	Conserved hypothetical protein		-3.98208
r2866v6.579	ICEhinR2866: Integrated plasmid hypothetical protein		-2.75579
r2866v6.1817c	Putative bacteriophage protein		-2.11641
r2866v6.1139c	Putative bacteriophage protein		-2.01684
r2866v6.1816c	Putative bacteriophage protein		-1.98639
r2866v6.1386	Conserved hypothetical protein		-1.94191
r2866v6.997	Putative bacteriophage protein		-1.80029
r2866v6.1818c	Putative bacteriophage protein		-1.68967
r2866v6.1828	Putative bacteriophage protein		-1.61895
r2866v6.1822	Putative bacteriophage protein		-1.61239
Hib10810.0069	Conserved hypothetical protein			-3.44457
Hib10810.0070	Conserved hypothetical protein			-2.57238
Hib10810.0071	Putative carboxypeptidase			-2.86438
Hib10810.0330c	Predicted phage tail protein			-1.58006
Hib10810.0335c	Predicted phage tail protein			-1.53146
Hib10810.0347c	Predicted phage tail protein			-1.61432
Hib10810.0348c	Putative bacteriophage protein			-1.70219
Hib10810.0349c	Putative bacteriophage protein			-1.70807
Hib10810.0350c	putative phage-related protease			-1.71517
Hib10810.0360	Putative bacteriophage protein			-1.50639
Hib10810.0362c	Putative bacteriophage protein			-1.70737
Hib10810.0365c	Putative bacteriophage protein			-1.50739
Hib10810.0366c	Putative bacteriophage protein			-1.6245
Hib10810.0367c	Putative bacteriophage protein			-1.4967
Hib10810.0368c	Putative bacteriophage protein			-1.5379
Hib10810.0369c	Putative bacteriophage protein			-1.71436
Hib10810.0370c	Putative bacteriophage protein			-1.75071
Hib10810.0371c	Putative bacteriophage protein			-1.58175
Hib10810.0372c	Putative bacteriophage protein			-1.71834
Hib10810.0376	Putative bacteriophage protein			-1.63883
Hib10810.0377	Putative bacteriophage protein			-1.6049
Hib10810.0378	Putative bacteriophage protein			-1.58057
Hib10810.0379	Putative phage recombinase			-1.59759
Hib10810.0384	Putative bacteriophage protein			-1.52835
Hib10810.0385	Putative phage integrase			-1.59874
Hib10810.0560c	Putative bacteriophage protein			-1.64308
Hib10810.0561c	Putative bacteriophage protein			-1.75131
Hib10810.1401	ABC transporter periplasmic component HipA			-2.13171
Hib10810.1484c	Putative haemocin protein			-1.72897
Hib10810.1562c	Putative bacteriophage protein			-1.79177
Hib10810.1563c	Putative bacteriophage protein			-2.01866
Hib10810.1586c	Putative bacteriophage protein			-1.52025
Hib10810.1587c	Putative bacteriophage protein			-1.6704
Hib10810.1600c	Putative bacteriophage protein			-1.73449
Hib10810.1699c	Putative bacteriophage protein			-1.51645
Hib10810.1713	Putative bacteriophage protein			-1.50531
Hib10810.1714	Putative bacteriophage protein			-1.59814
Hib10810.1715	Putative bacteriophage protein			-1.55073
Hib10810.1450	Putative bacteriophage protein			-1.57095
Genes in NTHi R2866 and/or Hib 10810 with an Rd KW20 homolog that are preferentially
expressed in presence of FeHm
Locus	Description		Δ Fold Change
			r2866	10810	Rd
HI0002	Probable long-chain-fatty-acid--CoA ligase		2.42466	1.4158	ns
HI0006m(fs)	Formate dehydrogenase, major subunit		8.36173	7.57846	not on
HI0007	Formate dehydrogenase-N, Fe-S beta subunit		7.49457	5.99674	3.40148
HI0008	Formate dehydrogenase-N, cytochrome B556(Fdn) gamma subunit		7.47257	5.23458	3.2
HI0009	Formate dehydrogenase formation protein FdhE		3.3536	3.42884	1.87738
HI0010	Acyltransferase for 30S ribosomal subunit protein S18		ns	1.75793	ns
HI0013	Probable GTP-binding protein		1.85363	1.46748	ns
HI0026	Lipoate biosynthesis protein A		3.18964	1.99815	1.38483
HI0027	Lipoyl(octanyl)-acyl carrier protein: protein transferase		1.54438	1.3476	1.15057
HI0030	Rare lipoprotein A homolog		1.88842	1.46193	1.13877
HI0031	Rod shape-determining protein		1.56952	1.19629	1.19757
HI0032	Penicillin-binding protein 2		1.53704	1.35061	1.2437
HI0036	Probable ABC transporter, fused components		1.67555	ns	1.23387
HI0038	Rod shape-determining protein MreC		ns	1.51568	1.21413
HI0042	Probable pseudouridylate synthase		2.14411	1.1264	1.1596
HI0056	Conserved hypothetical protein		1.21103	1.66899	ns
HI0059	Tetraacyldisaccharide 4'-kinase (Lipid A 4'-kinase)		1.87493	1.32773	1.16532
HI0063	Poly(A) polymerase I		2.16058	1.46176	1.1699
HI0064	7,8-dihydro-6-hydroxymethylpterin- pyrophosphokinase		2.6538	2.11318	1.18972
HI0067	DNA mismatch repair protein MutL		1.77401	1.27871	ns
HI0068	tRNA delta(2)-isopentenylpyrophosphate transferase (IPTase)		ns	1.61725	ns
HI0087	Threonine synthase		2.19173	1.50441	ns
HI0088	Homoserine kinase		2.24358	1.39347	ns
HI0089	Aspartokinase I/homoserine dehydrogenase I		2.74171	1.42589	ns
HI0107	Putative hemolysin/ion transport protein		3.48467	2.84537	1.36575
HI0117	Membrane-bound lytic murein transglycosylase A		1.64797	1.47384	ns
HI0118	Conserved hypothetical protein		1.56782	1.22248	ns
HI0157	Beta-ketoacyl-ACP synthase III (fabH)		2.18166	1.52186	1.5493
HI0159	Conserved hypothetical protein		1.94488	1.21478	1.20981
HI0160	Phosphatidylserine decarboxylase proenzyme		ns	1.53868	1.2744
HI0164	Na+-transporting NADH:ubiquinone oxidoreductase, subunit NqrA		ns	1.26222	1.63324
HI0166	Na+-transporting NADH:ubiquinone oxidoreductase, subunit NqrB		ns	ns	1.63442
HI0167	Na+-transporting NADH:ubiquinone oxidoreductase, subunit NqrC		ns	ns	1.57833
HI0168	Na+-transporting NADH:ubiquinone oxidoreductase, subunit NqrD		ns	1.21201	1.54396
HI0170	Na+-transporting NADH:ubiquinone oxidoreductase, subunit NqrE		ns	ns	1.59421
HI0171	Na+-transporting NADH:ubiquinone oxidoreductase, subunit NqrF		ns	1.12252	1.5332
HI0172	Lipoprotein ApbE		1.73416	1.32203	1.68715
HI0173	Conserved hypothetical protein		3.0711	1.67715	1.90027
HI0174	tRNA (5-methylaminomethyl-2-thiouridylate)- methyltransferase		2.35914	2.08214	1.93348
HI0176	23S rRNA pseudouridine synthase		1.90716	ns	1.23318
HI0184	Conserved hypothetical protein		ns	5.95038	7.93
HI0185	Alcohol dehydrogenase class III		5.86001	4.0066	8.04
HI0194	Probable O-succinylbenzoate-CoA ligase		1.6513	ns	1.23575
HI0195.1	Putative mechanosensitive channel protein		1.73776	ns	ns
HI0197	Murein DD-endopeptidase, penicillin-insensitive		3.24781	1.20126	1.21817
HI0199	Lipid A biosynthesis (KDO)2-(myristoyl)-lipid IVA acyltransferase		2.31885	1.21194	1.23632
HI0201	Ribosomal protein L19		2.08618	1.4819	1.20004
HI0209	DNA adenine methylase (Dam)		2.42988	1.94556	ns
HI0225	Na+/H+ antiporter 1		1.45721	1.7751	1.42354
HI0229	Polynucleotide phosphorylase		2.60304	1.20379	1.23925
HI0230	Lipoprotein NlpI		2.90619	2.50998	2.30894
HI0231	ATP-dependent RNA helicase DeaD		3.80797	1.86476	2.48398
HI0239	General secretory pathway component SecF		1.68555	1.28139	1.33492
HI0240	General secretory pathway component SecD		1.59019	ns	ns
HI0242	Conserved hypothetical protein		2.08871	1.85132	1.68
HI0243	Conserved hypothetical protein		ns	1.84967	1.58137
HI0244	tRNA-guanine transglycosylase		2.59257	1.86631	2.30146
HI0282	Conserved hypothetical protein		1.85327	-1.11954	1.12266
HI0283	Menaquinone-specific isochorismate synthase MenD		2.23093	ns	1.15381
HI0285	Menaquinone-specific isochorismate synthase MenF		1.85666	1.31609	1.3295
HI0295	Transcription termination factor Rho		2.29	1.63882	1.45192
HI0301	Putative transport protein CorC		1.49822	ns	ns
HI0302	Apolipoprotein N-acyltransferase		2.09239	1.45444	1.1382
HI0303	Conserved hypothetical protein		2.09879	1.38961	1.14315
HI0304	Putative regulator		1.51142	1.24568	ns
HI0319	Probable SAM-methyltransferase		2.7602	1.54497	1.96332
HI0321	Probable toxin-antitoxin locus protein VapB1		2.58249		1.63876
HI0322	Probable toxin-antitoxin locus protein VapC1		1.94029		1.64
HI0324	Ribonuclease T		2.03999	1.79726	1.62949
HI0333	23S rRNA m5U1939 methyltransferase		ns	1.8344	1.14381
HI0342	Putative ferredoxin-type protein NapF		3.20805	ns	not on
HI0343	Periplasmic nitrate reductase assembly protein NapD		3.19239	ns	1.66079
HI0344	Periplasmic nitrate reductase, subunit A		2.6701	ns	not on
HI0345	Putative ferredoxin-type protein NapG		4.47359	1.24543	1.88101
HI0346	Putative ferredoxin-type protein NapH		3.3699	ns	1.92864
HI0347	Periplasmic nitrate reductase, small subunit B		4.7689	ns	1.89703
HI0348	Periplasmic nitrate reductase, cytochrome C-type protein NapC		3.19628	ns	1.7056
HI0365	Putative Fe-S cluster redox protein		2.17509	1.90699	1.37546
HI0384	Outer membrane integrity protein TolR		ns	ns	1.52341
HI0386	Acyl CoA Thioesterase ybgC		ns	ns	1.5
HI0407	Zinc transporter permease subunit ZnuB		1.66582	ns	ns
HI0413	Ribonuclease E		2.14532	1.19017	1.15877
HI0419	Putative protease		1.83885	1.32425	1.58115
HI0429	Glucosamine-fructose-6-phosphate aminotransferase		ns	1.74997	ns
HI0432	Probable NADH pyrophosphatase		1.77793	2.06128	1.39151
HI0440	Penicillin-binding protein 1A (PBP 1a)		1.51139	1.13802	ns
HI0441	Conserved hypothetical protein		2.71458	1.35031	1.36786
HI0443	Recombination protein RecR		1.71281	1.39568	1.1955
HI0444	DNA topoisomerase III		2.52555	2.20294	1.2405
HI0455	DNA polymerase III, delta' subunit		1.80718	1.45577	1.27683
HI0456	Thymidylate kinase		1.99706	1.43508	1.13726
HI0457	Conserved hypothetical protein		2.01092	1.51687	1.26038
HI0491	S-ribosylhomocysteinase (Autoinducer-2 production protein LuxS)		1.70903	ns	no
HI0507	Conserved hypothetical protein		ns	2.27078	2.03628
HI0509	1,4-dihydroxy-2-naphthoate octaprenyltransferase		ns	1.8727	1.30077
HI0512	Type II restriction enzyme HindIIR				1.53295
HI0513	Modification methylase HindIIM				1.65
HI0516	Ribosomal protein L1		1.7069	1.69861	ns
HI0526	Putative ribonuclease		2.01916	ns	1.20701
HI0545	Ribosomal protein S18		1.91553	1.14727	1.1092
HI0547	Ribosomal protein S6		1.53765	1.19918	ns
HI0554	Ribosomal protein L9		1.96515	ns	ns
HI0575	Conserved hypothetical protein		1.75841	1.37688	1.17225
HI0576	Conserved hypothetical protein		1.82567	1.94146	1.27248
HI0576.1	Conserved hypothetical protein		1.92007	ns	1.2761
HI0577	Conserved hypothetical protein		1.72057	2.14209	ns
HI0580	Ribosomal protein S7		1.58515	ns	1.15085
HI0620	DL-methionine transporter subunit MetQ		ns	1.71104	ns
HI0620.1	DL-methionine transporter subunit MetI		1.63703	2.02052	ns
HI0621	DL-methionine transporter subunit MetN		1.40606	1.7211	ns
HI0623	Methionyl-tRNA formyltransferase		2.50762	2.06584	1.62474
HI0624	Ribosomal RNA small subunit methyltransferase B		2.54593	2.22551	1.53497
HI0625	TRK system potassium uptake protein		1.65837	1.57683	1.4419
HI0634	tRNA-dihydrouridine synthase A		ns	1.76229	1.14606
HI0640	Ribosomal protein L10		1.62274	1.21793	ns
HI0650	Hypothetical protein		2.3173	ns	ns
HI0671	2-C-methyl-D-erythritol 2,4-cyclodiphosphate synthase		1.93173	1.3335	ns
HI0672	2-C-methyl-D-erythritol 4-phosphate cytidylyltransferase		ns	1.57561	1.18001
HI0673	Conserved hypothetical protein		1.75013	ns	1.18343
HI0682	Ketol-acid reductoisomerase		-5.03223	-4.17942	1.54493
HI0698	Conserved hypothetical protein		1.55779	1.22328	1.33732
HI0737	Acetohydroxy acid synthase II (truncated)		2.49997	1.75367	ns
HI0738	Dihydroxyacid dehydratase		2.09893	1.43122	ns
HI0738.1	Threonine deaminase		2.42414	1.78416	1.20893
HI0758	Ribosomal protein L31		1.97044	1.29539	1.25529
HI0786	Ribosomal protein S17		ns	1.50928	ns
HI0803	Ribosomal protein lQ		1.65186	ns	1.18198
HI0817	Conserved hypothetical protein		1.50396	1.17977	ns
HI0841	Conserved hypothetical protein		1.79259	ns	1.10353
HI0848	tRNA (uracil-5-)-methyltransferase		1.53136	1.25879	ns
HI0854	Conserved hypothetical protein (hugZ)		1.80181	1.45721	ns
HI0855	Hypothetical protein		1.95839	1.76405	ns
HI0856	DNA polymerase I		1.59251	1.2585	ns
HI0862	Conserved hypothetical protein		1.84551	1.72323	1.33703
HI0864	Ribosome binding GTPase		1.88981	1.90908	1.70814
HI0878	Conserved hypothetical protein		1.70472	2.00338	1.96
HI0889	Serine hydroxymethyltransferase		1.83171	1.68221	-1.09352
HI0890m	Dephospho-CoA kinase		2.50066	3.47836	ns
HI0891m	Conserved hypothetical protein		ns	2.18874	ns
HI0897	Multidrug resistance protein EmrB		1.5041	ns	ns
HI0913	Ribosomal protein S2		1.53517	1.2637	1.08978
HI0929	Hypothetical protein		1.5191	1.23969	1.32646
HI0965	Ribosomal protein S20		1.72233	1.30903	1.13058
HI0972	Acetyl-CoA carboxylase, biotin carboxylase subunit		2.08589	1.55916	1.25721
HI0976m	Conserved hypothetical protein		2.0739	1.42145	1.5422
HI0977	Conserved hypothetical protein		1.92088	ns	1.38073
HI0978	Ribosomal protein L11 methyltransferase		1.62187	1.23245	1.28735
HI0979	Probable tRNA-dihydrouridine synthase B		2.38103	1.83121	2
HI0980	DNA architectural protein Fis		4.6655	2.56125	2.06356
HI0999	Ribonuclease P, protein component		1.66095	1.62488	1.67797
HI1000	Putative hemolysin		ns	1.68985	1.70067
HI1001	Inner membrane translocation protein YidC		1.8158	1.45393	1.33547
HI1002	GTPase		1.61109	2.53975	1.72
HI1005	Hypothetical protein		1.86484	1.87658	1.63641
HI1010	Conserved hypothetical protein		ns	1.9141	1.85761
HI1011	Conserved hypothetical protein		ns	2.3875	1.8525
HI1012	Putative sugar aldolase/epimerase		1.65346	2.04348	1.8825
HI1013	Conserved hypothetical protein		ns	1.77663	1.66435
HI1016	Hypothetical protein		ns	ns	1.51065
HI1020	Thiamin ABC transporter permease protein		1.77261	1.6214	1.33291
HI1037	Conserved hypothetical protein		ns	ns	1.80682
HI1049m	Putative heavy metal transport protein		ns	1.59538	ns-d
HI1051	Probable ABC transporter, multidrug efflux pump		3.02012	2.44405	1.8
HI1059	Ribonuclease HII		2.57732	ns	1.22148
HI1060	Lipid-A-disaccharide synthetase		2.71005	1.43057	1.40215
HI1066	Nitrite reductase complex protein NrfD		6.34029	2.23533	1.87946
HI1067	Nitrite reductase complex protein NrfC		6.9941	1.70378	1.52
HI1068	Nitrite reductase complex protein NrfB		9.49197	ns	2.00309
HI1069	Nitrite reductase complex, cytochrome C552 subunit		8.32741	2.53393	2.13002
HI1070	Probable ATP-dependent RNA helicase		3.54135	1.41799	1.12367
HI1073	Hypothetical protein		2.27312	1.20441	ns
HI1074	Conserved hypothetical protein		3.22758	1.59928	1.14794
HI1075	Cytochrome D ubiquinol oxidase subunit II		ns	ns	1.72284
HI1076	Cytochrome D ubiquinol oxidase subunit I		ns	ns	1.63392
HI1077	CTP synthetase		2.1914	1.47656	1.48067
HI1078	Probable amino acid ABC transporter ATP-binding protein		1.878	1.89456	1.51839
HI1079m	Probable amino acid ABC transporter permease component		ns	1.91318	1.63
HI1080	Probable amino acid ABC transporter periplasmic-binding protein		1.83512	1.45349	ns
HI1081	UDP-N-acetylglucosamine 1-carboxyvinyltransferase		1.55086	1.24243	1.36813
HI1090	Cytochrome c biogenesis cluster: heme exporter protein B		2.75603	1.5422	1.28923
HI1092	Cytochrome c biogenesis cluster: heme exporter protein D		ns	ns	1.66
HI1093	Cytochrome c biogenesis cluster: heme carrier protein E		1.78117	ns	1.62674
HI1094	Cytochrome c biogenesis cluster: heme lyase protein F		2.52681	1.60199	1.80809
HI1095	Cytochrome c biogenesis cluster: (DsbE)		2.75198	1.39677	1.74142
HI1097m	Cytochrome c biogenesis cluster: putative heme lyase subunit H2		2.09803	1.38	1.35148
HI1098m	Hypothetical protein		1.5083	ns	ns
HI1132	Penicillin-binding protein 3		1.50987	1.20998	ns
HI1137	Cell division protein FtsW		1.77179	ns	ns
HI1147	PtsN homolog		2.22727	1.6842	1.30887
HI1151	Conserved hypothetical protein		1.55895	1.28261	ns
HI1154	Predicted Na+/dicarboxylate symporter		ns	1.62621	ns
HI1172	S-adenosylmethionine synthetase		1.88873	1.34247	ns
HI1173	Conserved hypothetical protein (sprT)		ns	2.92643	1.52404
HI1185	Dipeptide ABC transporter, ATP-binding protein		1.66507	1.34994	1.19245
HI1186	Dipeptide ABC transporter, permease protein		2.19203	ns	1.25956
HI1187	Dipeptide ABC transporter, permease protein		2.07238	1.62369	1.22982
HI1214	Single-stranded-DNA-specific exonuclease RecJ		1.91759	2.40012	1.74263
HI1215	Conserved hypothetical protein		1.61644	2.68414	1.7239
HI1218	L-lactate permease		4.67457	3.57709	ns
HI1222	Conserved hypothetical protein		ns	1.62655	ns
HI1229	DNA polymerase III, subunits gamma and tau		1.73013	ns	ns
HI1238	Chaperone Hsp40, co-chaperone with DnaK		2.22351	ns	ns
HI1240	Conserved hypothetical protein		ns	1.60469	1.11786
HI1241	Conserved hypothetical protein		ns	1.84938	1.17376
HI1242	Putative bicyclomycin resistance protein		1.55309	1.5185	ns
HI1243	16S rRNA pseudouridylate 516 synthase		1.5315	1.36996	1.04858
HI1253	Conserved hypothetical protein		ns	1.59171	1.76133
HI1254	Hypothetical protein		ns	ns	1.65395
HI1258	Transcription-repair coupling factor		1.96282	1.21377	ns
HI1261	Bifunctional folylpolyglutamate synthase/dihydrofolate synthase		1.69123	1.28753	1.17649
HI1282	Conserved hypothetical protein		2.87007	3.13372	1.96458
HI1283	Transcription elongation factor NusA		2.04169	1.80593	1.68129
HI1284	Translation initiation factor 2		1.79994	1.47739	1.52755
HI1290	Fused chorismate mutase T/prephenate dehydrogenase		1.45839	1.69631	1.18006
HI1292	Conserved hypothetical protein		1.51787	ns	ns
HI1301	Carbonic anhydrase 2		2.2975	1.62067	1.45477
HI1305	Thiamin-monophosphate kinase		ns	1.68393	ns
HI1306	Phosphatidylglycerophosphatase A		ns	1.73	ns
HI1307	Conserved hypothetical protein		ns	1.83289	ns
HI1308	Dihydrodipicolinate reductase		ns	1.69242	ns
HI1309	Putative 2Fe-2S cluster protein		ns	2.09299	ns
HI1325	3-hydroxydecanoyl-ACP dehydratase		1.66321	1.772	ns
HI1326	Conserved hypothetical protein		3.26439	2.18191	ns
HI1327	Hypothetical protein		2.63535	1.9083	ns
HI1330	D-alanyl-D-alanine carboxypeptidase/endopeptidase		1.68339	1.53734	ns
HI1331	Transcription elongation factor GreA		1.94615	1.39273	ns
HI1351	Conserved hypothetical protein		1.59759	1.55904	1.29509
HI1352	Sodium/proline symporter		2.14807	1.91984	1.44904
HI1355	Conserved hypothetical protein		1.82545	2.11534	1.21741
HI1371	Probable sulfurtransferase protein TusE		2.73202	2.2821	1.33562
HI1371.1	Probable C32 tRNA thiolase		2.04531	1.69584	1.32152
HI1372	Condesin subunit F		2.13551	1.92296	1.38827
HI1373	Condesin subunit E		2.57516	1.73643	1.17334
HI1374	Condesin subunit B		1.93696	1.56381	1.1239
HI1375	Conserved hypothetical protein		ns	1.63777	ns
HI1384	Ferritin protein A1		3.21241	2.01343	2.59707
HI1385	Ferritin protein A2		4.13134	2.23818	2.94215
HI1386m	Hypothetical protein		ns	5.97166	3.28
HI1387	Anthranilate synthase component I		2.45765	2.32521	1.36036
HI1388	Anthranilate synthase component II		2.27582	2.09373	1.29052
HI1388.1	Conserved hypothetical protein		2.07544	1.68065	1.25452
HI1389.1	Indole-3-glycerol phosphate isomerase		2.34807	1.69986	1.24274
HI1436	Conserved hypothetical protein		1.56291	ns	ns
HI1442	Ribosomal protein S9		1.74718	1.2719	1.24882
HI1444	5,10-methylenetetrahydrofolate reductase		5.18913	3.46566	ns
HI1445	Putative dithiobiotin synthase		ns	1.68478	ns
HI1446	Conserved hypothetical protein		ns	1.98517	-1.2046
HI1447	GTP cyclohydrolase I		1.79059	1.887	ns
HI1462	TolC-like protein TdeA		2.28657	ns	1.36954
HI1527	Lipid A biosynthesis lauroyl acyltransferase		2.13426	1.57388	1.28842
HI1528	DNA topoisomerase IV, subunit B		1.77169	1.41734	1.217
HI1529	DNA topoisomerase IV, subunit A		2.07539	1.40593	1.11185
HI1538	Choline transporter LicB		2.89312	ns	1.03741
HI1545	Na:serine/threonine symporter		1.51821	1.41532	1.30666
HI1548	Outer membrane-specific lipoprotein transporter subunit LolE		1.88781	1.33089	1.15508
HI1558	Conserved hypothetical protein		1.77531	ns	ns
HI1559	N5-glutamine SAM-dependent methyltransferase		2.48201	1.30129	1.35638
HI1563	Conserved hypothetical protein		ns	1.62971	ns
HI1584	Acetolactate synthase III small subunit		ns	1.33704	2.35753
HI1585	Acetolactate synthase III large subunit		ns	1.46986	2.48798
HI1586	Conserved hypothetical protein (Na/H antiporter family)		3.77862	1.44178	1.55832
HI1590	Conserved hypothetical protein		ns	1.58234	1.15699
HI1595m(fs)	DNA translocase FtsK		1.69666	1.25969	not on
HI1607	Probable outer membrane lipoprotein LolB precursor		2.30064	ns	1.09286
HI1608	4-diphosphocytidyl-2-C-methyl-D-erythritol kinase		2.08129	1.42519	1.14561
HI1611	Putative sugar fermentation stimulation protein		1.63557	1.44032	ns
HI1612	Multidrug resistance protein hmrM (Na(+)/drug antiporter)		2.27272	1.4953	1.23253
HI1619	Probable nickel and cobalt ABC transporter (permease)		ns	1.72549	not on
HI1656	Conserved hypothetical protein		2.33981	1.38463	1.18637
HI1657	Putative DnaA inititator-associating protein DiaA		1.81241	1.40076	1.25997
HI1661	2-oxoglutarate dehydrogenase E2 component		1.56286	1.1654	-1.18481
HI1667	Conserved hypothetical protein		1.54858	ns	ns
HI1673	Molybdopterin synthase, large subunit		1.83988	1.24964	1.3471
HI1674	Molybdopterin synthase, small subunit		2.245	1.43393	1.35176
HI1675	Molybdenum cofactor biosynthesis protein C		3.21276	1.729	1.41797
HI1676	Molybdenum cofactor biosynthesis protein A		2.67257	1.74338	1.33882
HI1680	Conserved hypothetical protein		1.90903	1.33042	1.43263
HI1683	Electron transport complex protein RnfA		1.6945	ns	1.2557
HI1685	Electron transport complex protein RnfC		1.51012	ns	ns
HI1688	Electron transport complex protein RnfE		1.97123	ns	ns
HI1689	DNA glycosylase and apyrimidinic (AP) lyase (endonuclease III)		1.76663	1.26849	1.13288
HI1690	Putative sodium-dependent transporter		1.72843	1.2648	1.12617
HI1691	Molybdenum ABC transporter, ATP-binding protein		ns	1.71263	ns
HI1692	Molybdenum ABC transporter, permease protein		ns	1.82175	1.40235
HI1696	Lipopolysaccharide biosynthesis protein LsgE		1.56718	ns	ns
HI1699	Lipopolysaccharide biosynthesis protein LsgB		1.75653	ns	ns
HI1702	5-MTHT- homocysteine methyltransferase MetE		1.96805	1.61636	ns
HI1703	Putative permease YjgQ		1.55538	1.08947	1.15495
HI1706	Osmoprotection-related protein BetT		3.24314	3.3876	3.14
HI1710	Hypothetical protein		ns	2.27466	ns
HI1728	Putative transporter		ns	1.59424	ns
HI1730	Conserved hypothetical protein		ns	1.53423	ns
HI1731	Conserved hypothetical protein		ns	2.34998	ns
HI1733	Ribonuclease II		3.23198	2.88708	1.81
HI1737	Probable branched-chain amino acid permease AzlD		ns	2.85279	1.06898
HI1738	Probable branched-chain amino acid permease AzlC		2.08708	2.51647	ns
HI1739	Probable transcriptional activator for azlCD		1.54866	1.6264	ns
Genes in NTHi R2866 and/or Hib 10810 lacking an Rd KW20 homolog
r2866v6.507c	Probable type I restriction mod. methylase component		1.61001
r2866v6.505c	Conserved hypothetical protein		1.69276
r2866v6.1858c	Probable methyltransferase in a Type III restriction-modification system		1.79132
r2866v6.288c	Probable integrase		1.93211
r2866v6.44c	Putative efflux pump component		2.52425
Hib10810.0047c	conserved hypothetical transposase-like protein			2.29963
Hib10810.0048c	Glutathione biosynthesis bifunctional protein			2.04199
Hib10810.0279c	Glutathionylspermidine amidase			2.63499
Hib10810.758	Hypothetical protein			1.50024
Hib10810.1722c	Putative bacteriophage protein			1.63779
Hib10810.1852c	Phosphomannose isomerase			2.11056
Hib10810.0131	Integrated plasmid gene			1.84675
a. Gene locus. For genes with hologues in Rd KW20 the corresponding Rd KW20 gene locus is given.
For genes lacking an Rd homologue the locus corresponds to the respective loci in the EMBL data submission
b. Name and description of the gene, where known, based on annotation of the Rd KW20 genome
c. Fold change determined from the microarray data. Values in bold italic are over the 1.5 fold change threshold
all other values are below the 1.5 fold threshold but statistically significant. The numerical values indicate statistically significant
fold change; ns= non significant value. Empty boxes indicate the absence of the gene; white box containing "not on" indicates
this loci is present in the respective genome but was was missing from the array. ns-u and ns-d indicate a partial segment of the gene
was included on the array and that the probe(s) corresponded to the region upstream (ns-u) or downstream (ns-d) of the frameshift.
d. Arrows indicate the length and direction of putative operons. Arrows are oriented from the direction of the first gene with
a significant fold change to the last gene in the operon with a significant fold change. Multi gene operons that have only a single gene
with a significant fold change are not noted. Operons are based on published data and in-house annotation.
e. The genome of Hib 10810 contains 3 copies of the Rd KW20 HI0291 homolog.
