# Supplementary material for: The iron/heme regulated genes of Haemophilus influenzae: comparative transcriptional profiling as a tool to define the species core modulon
Source: BMC Genomics. 2009 Jan 7;10:6. doi: 10.1186/1471-2164-10-6 (PMC2627913; doi:10.1186/1471-2164-10-6)
Supplement: Additional file 2 — Fold transcriptional change of NTHi R2866 genes following supplementation of FeHm-restricted media with exogenous FeHm. The data represent the transcriptional change of all genes in nontypeable H. influenzae strain R2866 in response to iron and heme supplementation of the growth media. [file 1471-2164-10-6-S2.xls]

## Sheet: Sheet1
Additional File 2. Fold transcriptional change of NTHi R2866 genes following
supplementation of FeHm restricted media with exogenous FeHm.
NTHi R2866 Genes preferentially expressed in absence of FeHm
NTHi R2866 Gene Designation a		Description b	Rd KW20	FC d
			Locus c
r2866v6.722c|700217-701233|		Glyceraldehyde-3-phosphate dehydrogenase	HI0001	-1.75183
r2866v6.703|682816-683196|		Putative formate acetyltransferase	HI0017	-8.25373
r2866v6.700|678548-679984|		Putative membrane pump protein	HI0020	-2.54288
r2866v6.684|663203-664855|		Conserved hypothetical protein/predicted permease component	HI0035	-2.4552
r2866v6.670|651388-652242|		Putative short-chain alcohol dehydrogenase	HI0048	-1.6456
r2866v6.665|646566-647591|		Putative zinc-type alcohol dehydrogenase	HI0053	-2.19822
r2866v6.641c|618442-620562|		Anaerobic ribonucleoside-triphosphate reductase, alpha subunit	HI0075	-2.94898
r2866v6.640c|617659-618288|		Conserved hypothetical protein	n/a	-3.98208
r2866v6.639c|617187-617654|		Conserved hypothetical protein	n/a	-4.1147
r2866v6.634c|612909-613415|		Peptidyl-prolyl cis-trans isomerase B (rotamase B)	HI0079	-1.62567
r2866v6.633c|612066-612851|		Putative TatD-family Dnase	HI0081	-1.56748
r2866v6.616c|594755-595432|		ICEhinR2866: Integrated plasmid hypothetical protein	n/a	-1.97973
r2866v6.579|562840-563280|		ICEhinR2866: Integrated plasmid hypothetical protein	n/a	-2.75579
r2866v6.524|516430-517563|		Probable glycerate kinase	HI0091	-4.83265
r2866v6.523|515162-516418|		Probable gluconate-family permease	HI0092	-7.25701
r2866v6.519|512307-513059|		Putative methyltransferase	HI0095	-12.561
r2866v6.517c|510678-511673|		Iron(III) ABC transporter periplasmic binding protein HitA	HI0097	-14.2676
r2866v6.494.1|486307-486600|		Probable transposase remnant	HI0112	-1.93635
r2866v6.494c|484023-486254|		Probable TonB-dependent heme receptor	HI0113	-4.71798
r2866v6.490c|471827-472825|		Periplasmic Zinc-binding protein ZnuA	HI0119	-1.859
r2866v6.481|463040-464086|		Iron(III) ABC transporter ATP-binding protein AfuC	HI0126	-3.01523
r2866v6.480|460982-463012|		Iron(III) ABC transporter permease protein AfuB	HI0129	-4.02968
r2866v6.479|459750-460787|		Iron(III) ABC transporter periplasmic binding protein AfuA	HI0131	-7.24829
r2866v6.462c|442960-443946|		Putative TRAP transport system, periplasmic-binding component	HI0146	-2.05035
r2866v6.461c|441045-442892|		Putative TRAP transport system, fused permease components	HI0147	-1.57727
r2866v6.460c|439742-440878|		Conserved hypothetical protein	HI0148	-1.69659
r2866v6.453|434773-436101|		Putative anaerobic C4-dicarboxylate transporter	HI0153m	-2.7002
r2866v6.444|427400-428767|		Glutathione oxidoreductase	HI0161	-1.75882
r2866v6.426|410964-413279|		Formate acetyltransferase 1	HI0180	-1.69849
r2866v6.397c|385266-386036|		Hypothetical protein	HI0205	-2.12004
r2866v6.396c|383432-385240|		5'-nucleotidase NucA	HI0206	-2.25392
r2866v6.350|321319-322110|		TonB protein	HI0251	-1.98629
r2866v6.349|320866-321306|		Biopolymer transport protein ExbD	HI0252	-2.44741
r2866v6.348|320410-320859|		Biopolymer transport protein ExbB	HI0253	-3.07404
r2866v6.344c|317527-317847|		Ribosome binding protein Y (stationary phase protection)	HI0257	-2.27224
r2866v6.339c|310813-312957|		Heme-hemopexin utilization protein HxuC	HI0262	-24.6884
r2866v6.338c|309041-310735|		Heme-hemopexin utilization protein HxuB	HI0263	-29.3132
r2866v6.337c|306243-309026|		Heme-hemopexin utilization protein HxuA	HI0264	-18.5459
r2866v6.319c|291103-291858|		Uridine phosphorylase	HI0280	-1.72026
r2866v6.310|280213-281448|		Probable serine transporter	HI0289	-2.96441
r2866v6.249c|230046-230387|		Conserved hypothetical protein	HI0341	-1.65101
r2866v6.233|214835-215647|		Fe/Mn/Zn ABC transporter permease protein	HI0359	-2.9182
r2866v6.232|213994-214839|		Fe/Mn/Zn ABC transporter permease protein	HI0360	-3.54339
r2866v6.231|213070-213987|		Fe/Mn/Zn ABC transporter ATP-binding protein	HI0361	-7.88524
r2866v6.230|212189-213067|		Fe/Mn/Zn ABC transporter periplasmic-binding protein	HI0362	-6.01371
r2866v6.183|171175-172038|		Pyridoxine kinase	HI0405	-1.56425
r2866v6.83|85403-86107|		AphA - acid phosphatase	HI0495m (fs)	-3.23161
r2866v6.60|55782-56567|		Conserved hypothetical protein	HI0520	-1.76181
r2866v6.56|51217-52293|		Fructose-bisphosphate aldolase, class II Fba	HI0524	-2.23601
r2866v6.31|28319-29770|		6-phosphogluconate dehydrogenase	HI0553	-1.50143
r2866v6.12c|9564-10286|		Peroxiredoxin	HI0572	-3.23263
r2866v6.1978c|1931120-1931794|		Conserved hypothetical protein	n/a	-3.31225
r2866v6.1977c|1930703-1931092|		Putative transcriptional regulator	n/a	-2.01885
r2866v6.1971|1921777-1923747|		2'3'-cyclic-nucleotide 2'-phosphodiesterase	HI0583	-1.56335
r2866v6.1970|1920412-1921680|		Putative peptidase/hydrolase	HI0584	-1.83852
r2866v6.1967|1918323-1919024|		Peptidase E	HI0587	-1.8121
r2866v6.1962|1914637-1915953|		Putrescine-ornithine antiporter	HI0590	-12.7429
r2866v6.1961|1912370-1914529|		Ornithine decarboxylase	HI0591	-11.4016
r2866v6.1954c|1906487-1907137|		DNA transformation regulatory protein	HI0601	-1.86627
r2866v6.1902|1852671-1855709|		Hemoglobin-haptoglobin binding protein HgpB	HI0661	-6.52436
r2866v6.1892c|1845064-1845501|		FMN-binding protein MioC	HI0669	-2.07857
r2866v6.1876c|1834089-1835564|		Ketol-acid reductoisomerase	HI0682	-5.03223
r2866v6.1871c|1826774-1827865|		Glycerophosphoryl diester phosphodiesterase	HI0689	-4.9623
r2866v6.1870c|1825750-1826541|		Glycerol uptake facilitator protein	HI0690	-6.38134
r2866v6.1869c|1824218-1825726|		Glycerol kinase	HI0691	-5.70787
r2866v6.1850c|1803057-1804472|		Tryptophanase	n/a	-16.2159
r2866v6.1849c|1801738-1802970|		Tryptophan permease	n/a	-9.44785
r2866v6.1845c|1794699-1795550|		Hypothetical protein	n/a	-1.69155
r2866v6.1844|1791379-1794639|		Hemoglobin-haptoglobin binding protein HgpC	HI0712	-9.82089
r2866v6.1828|1773442-1773648|		Putative bacteriophage protein	n/a	-1.61895
r2866v6.1822|1769962-1770342|		Putative bacteriophage protein	n/a	-1.61239
r2866v6.1818c|1767860-1768564|		Putative bacteriophage protein	n/a	-1.68967
r2866v6.1817c|1767342-1767845|		Putative bacteriophage protein	n/a	-2.11641
r2866v6.1816c|1767106-1767342|		Putative bacteriophage protein	n/a	-1.98639
r2866v6.1779c|1737235-1739763|		Adenylate cyclase	HI0604	-2.03588
r2866v6.1772|1729498-1730145|		L-fuculose phosphate aldolase	HI0611	-1.56238
r2866v6.1736c|1683042-1684361|		Anaerobic C4-dicarboxylate membrane transporter protein DcuB	HI0746	-2.40039
r2866v6.1724c|1667619-1668299|		Phosphoglycerate mutase 1	HI0757	-1.81104
r2866v6.1668|1629607-1631220|		Phosphoenolpyruvate carboxykinase	HI0809	-6.41424
r2866v6.1667|1628553-1629431|		Hsp33-like chaperonin	HI0810	-1.88152
r2866v6.1665|1627035-1628405|		Argininosuccinate lyase	HI0811	-2.20229
r2866v6.1652c|1614706-1615698|		D-galactose-binding periplasmic protein	HI0822	-3.31285
r2866v6.1651c|1613120-1614637|		Galactoside ABC transporter ATP-binding protein	HI0823	-2.78152
r2866v6.1650c|1612093-1613100|		Galactoside ABC transporter permease protein	HI0824	-2.43939
r2866v6.1638c|1602378-1603376|		Putative lysyl-tRNA synthetase	HI0836	-1.51619
r2866v6.1599c|1566441-1567127|		Putative pyridoxamine phosphate oxidase	HI0863	-1.9983
r2866v6.1583c|1550995-1551417|		Nucleoside diphosphate kinase	HI0876	-1.68394
r2866v6.1523|1489603-1490910|		Phosphopyruvate hydratase (enolase)	HI0932	-2.4981
r2866v6.1480c|1450221-1450475|		Conserved hypothetical protein	HI0974.1	-1.50037
r2866v6.1463|1429510-1434852|		Immunoglobulin A1 protease (IgA1 protease)	HI0990	-1.82347
r2866v6.1458|1422525-1425269|		Transferrin-binding protein 1	HI0994	-9.56293
r2866v6.1457|1420559-1422508|		Transferrin-binding protein 2	HI0995	-19.4452
r2866v6.1456c|1419017-1420462|		Putative outer membrane protein OmpU	HI0997m	-15.6762
r2866v6.1395c|1362885-1363595|		Uridylate kinase	HI1065	-1.54152
r2866v6.1386|1357350-1357574|		Conserved hypothetical protein	n/a	-1.94191
r2866v6.1348|1320915-1322075|		Putative transcriptional regulatory protein (xylose)	HI1106	-1.50166
r2866v6.1295c|1270504-1271040|		Hypoxanthine phosphoribosyltransferase	HI1153	-1.90082
r2866v6.1280c|1253247-1253588|		Conserved hypothetical protein	HI1168	-2.24283
r2866v6.1274c|1248420-1248929|		Conserved hypothetical protein	HI1174m (fs)	-2.05913
r2866v6.1271|1247187-1247867|		Arginine ABC transporter, permease protein	HI1177	-4.54213
r2866v6.1270|1246522-1247184|		Arginine ABC transporter, permease protein	HI1178	-7.73031
r2866v6.1269|1245799-1246515|		Arginine ABC transporter, periplasmic-binding protein	HI1179	-5.87455
r2866v6.1268|1245050-1245778|		Arginine ABC transporter, ATP-binding protein	HI1180	-5.67856
r2866v6.1236c|1215593-1216525|		Malate dehydrogenase	HI1210	-5.28994
r2866v6.1228|1205601-1208444|		Heme-utilization protein Hup	HI1217	-2.75211
r2866v6.1215|1190522-1193158|		Phosphoenolpyruvate carboxylase	HI1636	-2.15736
r2866v6.1139c|1121115-1121558|		Putative bacteriophage protein	n/a	-2.01684
r2866v6.1087|1073437-1073916|		DPS ferritin-like protein	HI1349	-4.12188
r2866v6.1076c|1057605-1058936|		Glucose-1-phosphate adenylyltransferase	HI1359	-3.27919
r2866v6.1068|1045778-1046359|		FMN-dependent NADH-azoreductase	HI1366	-1.65734
r2866v6.1065|1038111-1040552|		Probable TonB-dependent transport protein	HI1369	-10.6451
r2866v6.1032c|1006615-1008006|		Fumarate hydratase class II	HI1398	-5.25172
r2866v6.997|986049-986249|		Putative bacteriophage protein	n/a	-1.80029
r2866v6.991c|981510-982280|		Anaerobic regulatory protein Fnr	HI1425	-1.894
r2866v6.989c|979423-980256|		Putative ABC transporter	HI1427	-6.60466
r2866v6.986c|977166-977429|		NADP-dependent L-serine/L-allo-threonine dehydrogenase	HI1430	-1.75396
r2866v6.981|973066-973281|		Cold shock protein CspD	HI1434.1	-2.44605
r2866v6.878c|880275-880934|		Putative NAD(P)H-flavin oxidoreductase	HI1278	-1.96143
r2866v6.875c|875944-876801|		Tellurite resistance protein TehB	HI1275	-2.00852
r2866v6.864c|862504-863892|		Periplasmic serine protease HtrA	HI1259	-2.1152
r2866v6.852|844849-847116|		NADP-dependent malic enzyme (NADP-ME)	HI1245	-2.01163
r2866v6.841|833649-834104|		Methylglyoxal synthase	HI1234	-1.8151
r2866v6.831c|823894-824517|		Uracil phosphoribosyltransferase	HI1228	-3.34618
r2866v6.830c|822546-823787|		Probable uracil permease	HI1227	-3.93408
r2866v6.828|821433-821750|		Translation initiation factor Sui1	HI1225	-2.21988
r2866v6.827|820734-821423|		Orotidine 5'-phosphate decarboxylase	HI1224	-1.66102
r2866v6.819|812424-814115|		D-lactate dehydrogenase	HI1649	-1.50951
r2866v6.810c|804656-805234|		Conserved hypothetical protein	HI1658	-1.92265
r2866v6.757|745427-745924|		PTS system, glucose-specific IIA component Crr	HI1711	-1.80491
r2866v6.743c|730731-732062|		Argininosuccinate synthetase	HI1727	-2.28206
R2866 Genes preferentially expressed in presence of FeHm
NTHi R2866 Gene Designation		Description	Rd KW20	ΔFC
			Locus
r2866v6.721c|698224-700044|		Probable long-chain-fatty-acid--CoA ligase	HI0002	2.42466
r2866v6.716c|692492-695575|		Formate dehydrogenase, major subunit	HI0006m(fs)	8.36173
r2866v6.714c|691552-692487|		Formate dehydrogenase-N, Fe-S beta subunit	HI0007	7.49457
r2866v6.713c|690840-691556|		Formate dehydrogenase-N, cytochrome B556(Fdn)	HI0008	7.47257
r2866v6.712c|689860-690765|		Formate dehydrogenase formation protein FdhE	HI0009	3.3536
r2866v6.707|686903-687808|		Probable GTP-binding protein	HI0013	1.85363
r2866v6.694|672035-672994|		Lipoate biosynthesis protein A	HI0026	3.18964
r2866v6.693|671343-671978|		Lipoyl(octanyl)-acyl carrier protein: protein transferase	HI0027	1.54438
r2866v6.690|668947-669807|		Rare lipoprotein A homolog	HI0030	1.88842
r2866v6.689|667779-668891|		Rod shape-determining protein	HI0031	1.56952
r2866v6.687|665834-667786|		Penicillin-binding protein 2	HI0032	1.53704
r2866v6.683c|661222-662997|		Probable ABC transporter, fused components	HI0036	1.67555
r2866v6.676|656049-656720|		Probable pseudouridylate synthase	HI0042	2.14411
r2866v6.659|639772-640767|		Tetraacyldisaccharide 4'-kinase (Lipid A 4'-kinase)	HI0059	1.87493
r2866v6.653c|633229-634584|		Poly(A) polymerase I	HI0063	2.16058
r2866v6.652c|632737-633216|		7,8-dihydro-6-hydroxymethylpterin- pyrophosphokinase	HI0064	2.6538
r2866v6.649c|628989-630875|		DNA mismatch repair protein MutL	HI0067	1.77401
r2866v6.530|522090-523364|		Threonine synthase	HI0087	2.19173
r2866v6.529|521103-522044|		Homoserine kinase	HI0088	2.24358
r2866v6.528|518643-521087|		Aspartokinase I/homoserine dehydrogenase I	HI0089	2.74171
r2866v6.507c|500183-502552|		Probable type I restriction mod. methylase component	n/a	1.61001
r2866v6.505c|498591-500051|		Conserved hypothetical protein	n/a	1.69276
r2866v6.500c|490841-492049|		Putative hemolysin/ion transport	HI0107	3.48467
r2866v6.492c|473776-474882|		Membrane-bound lytic murein transglycosylase A	HI0117	1.64797
r2866v6.491c|473006-473788|		Conserved hypothetical protein	HI0118	1.56782
r2866v6.448|430826-431773|		Beta-ketoacyl-ACP synthase III (fabH)	HI0157	2.18166
r2866v6.446|429923-430444|		Conserved hypothetical protein	HI0159	1.94488
r2866v6.434c|418925-419962|		Lipoprotein ApbE	HI0172	1.73416
r2866v6.433c|418662-418919|		Conserved hypothetical protein	HI0173	3.0711
r2866v6.432c|417394-418647|		tRNA (5-methylaminomethyl-2-thiouridylate)- methyltransferase	HI0174	2.35914
r2866v6.430|415637-416608|		23S rRNA pseudouridine synthase	HI0176	1.90716
r2866v6.418|404878-406011|		Alcohol dehydrogenase class III	HI0185	5.86001
r2866v6.408c|396844-398199|		Probable O-succinylbenzoate-CoA ligase	HI0194	1.6513
r2866v6.407c|393482-396814|		Putative mechanosensitive channel protein	HI0195.1	1.73776
r2866v6.405c|391313-392170|		Murein DD-endopeptidase, penicillin-insensitive	HI0197	3.24781
r2866v6.403c|389525-390478|		Lipid A biosynthesis (KDO)2-(myristoyl)-lipid IVA acyltransferase	HI0199	2.31885
r2866v6.401|387963-388310|		Ribosomal protein L19	HI0201	2.08618
r2866v6.393c|380635-381492|		DNA adenine methylase (dam)	HI0209	2.42988
r2866v6.369c|344787-346913|		Polynucleotide phosphorylase	HI0229	2.60304
r2866v6.368c|343761-344702|		Lipoprotein NlpI	HI0230	2.90619
r2866v6.367c|341800-343638|		ATP-dependent RNA helicase DeaD	HI0231	3.80797
r2866v6.361|336742-337716|		General secretory pathway component SecF	HI0239	1.68555
r2866v6.360|334884-336731|		General secretory pathway component SecD	HI0240	1.59019
r2866v6.357|333677-334192|		Conserved hypothetical protein	HI0242	2.08871
r2866v6.356|332464-333609|		tRNA-guanine transglycosylase	HI0244	2.59257
r2866v6.317|288760-289500|		Conserved hypothetical protein	HI0282	1.85327
r2866v6.316|286992-288695|		Menaquinone-specific isochorismate synthase MenD	HI0283	2.23093
r2866v6.315|285684-286973|		Menaquinone-specific isochorismate synthase MenF	HI0285	1.85666
r2866v6.302c|274779-276038|		Transcription termination factor Rho	HI0295	2.29238
r2866v6.294c|268781-269677|		Putative transport protein (ion or hemolysin transport)	HI0301	1.49822
r2866v6.293c|267232-268755|		Apolipoprotein N-acyltransferase	HI0302	2.09239
r2866v6.292c|266442-267176|		Conserved hypothetical	HI0303	2.09879
r2866v6.291c|265885-266442|		Putative regulator	HI0304	1.51142
r2866v6.288c|263084-264292|		Probable integrase	n/a	1.93211
r2866v6.271c|248390-249112|		Probable SAM-methyltransferase	HI0319	2.7602
r2866v6.270c|248061-248294|		Probable toxin-antitoxin locus protein VapB1	HI0321	2.58249
r2866v6.269c|247660-248061|		Probable toxin-antitoxin locus protein VapC1	HI0322	1.94029
r2866v6.267c|246423-247109|		Ribonuclease T	HI0324	2.03999
r2866v6.248c|229310-229837|		Putative ferredoxin-type protein NapF	HI0342	3.20805
r2866v6.247c|229036-229314|		Periplasmic nitrate reductase assembly protein NapD	HI0343	3.19239
r2866v6.246c|226516-228996|		Periplasmic nitrate reductase, subunit A	HI0344	2.6701
r2866v6.245c|225623-226459|		Putative ferredoxin-type protein NapG	HI0345	4.47359
r2866v6.244c|224760-225620|		Putative ferredoxin-type protein NapH	HI0346	3.3699
r2866v6.243c|224311-224760|		Periplasmic nitrate reductase, small subunit B	HI0347	4.7689
r2866v6.242c|223694-224293|		Periplasmic nitrate reductase, cytochrome C-type protein NapC	HI0348	3.19628
r2866v6.224c|208259-209428|		Putative Fe-S cluster redox protein	HI0365	2.17509
r2866v6.181|169281-170063|		Zinc transporter permease subunit ZnuB	HI0407	1.66582
r2866v6.173c|161139-163952|		Ribonuclease E	HI0413	2.14532
r2866v6.166c|155299-156675|		Putative protease	HI0419	1.83885
r2866v6.154|143759-144550|		Probable NADH pyrophosphatase	HI0432	1.77793
r2866v6.144c|136052-138643|		Penicillin-binding protein 1A (PBP 1a)	HI0440	1.51139
r2866v6.143c|135134-135976|		Conserved hypothetical protein	HI0441	2.71458
r2866v6.140c|133919-134518|		Recombination protein RecR	HI0443	1.71281
r2866v6.139c|131948-133900|		DNA topoisomerase III	HI0444	2.52555
r2866v6.128|122011-122991|		DNA polymerase III, delta' subunit	HI0455	1.80718
r2866v6.123|119009-119665|		Thymidylate kinase	HI0456	1.99706
r2866v6.122|117976-119016|		Conserved hypothetical protein	HI0457	2.01092
r2866v6.85c|87056-87556|		S-ribosylhomocysteinase (Autoinducer-2 LuxS)	HI0491	1.70903
r2866v6.64|59326-60012|		Ribosomal protein L1	HI0516	1.7069
r2866v6.54|49044-49847|		Putative ribonuclease	HI0526	2.01916
r2866v6.44c|37748-39316|		Putative efflux pump component	n/a	2.52425
r2866v6.40|34785-35231|		Ribosomal protein L9	HI0554	1.96515
r2866v6.39|34541-34765|		Ribosomal protein S18	HI0545	1.91553
r2866v6.37|33838-34212|		Ribosomal protein S6	HI0547	1.53765
r2866v6.09c|7674-8336|		Conserved hypothetical protein	HI0575	1.75841
r2866v6.08c|7294-7671|		Conserved hypothetical protein	HI0576	1.82567
r2866v6.07c|6938-7294|		Conserved hypothetical protein	HI0576.1	1.92007
r2866v6.06c|6642-6926|		Conserved hypothetical protein	HI0577	1.72057
r2866v6.03|2603-3070|		Ribosomal protein S7	HI0580	1.58515
r2866v6.1951c|1898077-1899030|		Methionyl-tRNA formyltransferase	HI0623	2.50762
r2866v6.1950c|1896725-1898074|		Ribosomal RNA small subunit methyltransferase B	HI0624	2.54593
r2866v6.1949c|1895336-1896709|		TRK system potassium uptake protein	HI0625	1.65837
r2866v6.1929c|1883082-1883570|		Ribosomal protein L10	HI0640	1.62274
r2866v6.1914|1864495-1864704|		Hypothetical protein	HI0650	2.3173
r2866v6.1890|1843841-1844314|		2-C-methyl-D-erythritol 2,4-cyclodiphosphate synthase	HI0671	1.93173
r2866v6.1888|1842889-1843164|		Conserved hypothetical protein	HI0673	1.75013
r2866v6.1861|1814965-1816698|		Conserved hypothetical protein	HI0698	1.55779
r2866v6.1858c|1812141-1813784|		Probable methyltransferase in a Type III restriction system	n/a	1.79132
r2866v6.1761|1717915-1718601|		DL-methionine transporter subunit MetI	HI0620.1	1.63703
r2866v6.1743c|1694658-1695044|		Acetohydroxy acid synthase II (truncated)	HI0737	2.49997
r2866v6.1742c|1692778-1694613|		Dihydroxyacid dehydratase	HI0738	2.09893
r2866v6.1741c|1691156-1692694|		Threonine deaminase	HI0738.1	2.42414
r2866v6.1723|1667326-1667535|		Ribosomal protein L31	HI0758	1.97044
r2866v6.1674c|1636137-1636520|		Ribosomal protein lQ	HI0803	1.65186
r2866v6.1658|1620532-1621077|		Conserved hypothetical protein	HI0817	1.50396
r2866v6.1632c|1597782-1599536|		Conserved hypothetical protein	HI0841	1.79259
r2866v6.1626c|1593076-1594164|		tRNA (uracil-5-)-methyltransferase	HI0848	1.53136
r2866v6.1618c|1586775-1587533|		Conserved hypothetical protein (hugZ)	HI0854	1.80181
r2866v6.1617.1|1586291-1586632|		Hypothetical protein	HI0855	1.95839
r2866v6.1617|1583469-1586273|		DNA polymerase I	HI0856	1.59251
r2866v6.1600|1567263-1567967|		Conserved hypothetical protein	HI0862	1.84551
r2866v6.1598|1564500-1566347|		Ribosome binding GTPase	HI0864	1.88981
r2866v6.1581|1548802-1549719|		Conserved hypothetical protein	HI0878	1.70472
r2866v6.1569c|1536594-1537856|		Serine hydroxymethyltransferase	HI0889	1.83171
r2866v6.1568c|1535903-1536520|		Dephospho-CoA kinase	HI0890m	2.50066
r2866v6.1561|1526657-1528186|		Multidrug resistance protein EmrB	HI0897	1.5041
r2866v6.1545c|1512195-1512947|		Ribosomal protein S2	HI0913	1.53517
r2866v6.1526|1492011-1493189|		Hypothetical protein	HI0929	1.5191
r2866v6.1488c|1456036-1456302|		Ribosomal protein S20	HI0965	1.72233
r2866v6.1481c|1450683-1452026|		Acetyl-CoA carboxylase, biotin carboxylase subunit	HI0972	2.08589
r2866v6.1478c|1447778-1448647|		Conserved hypothetical protein	HI0976m	2.0739
r2866v6.1477c|1447200-1447773|		Conserved hypothetical protein	HI0977	1.92088
r2866v6.1476c|1446271-1447155|		Ribosomal protein L11 methyltransferase	HI0978	1.62187
r2866v6.1475c|1445144-1446121|		Probable tRNA-dihydrouridine synthase B	HI0979	2.38103
r2866v6.1474c|1444851-1445147|		DNA architectural protein Fis	HI0980	4.6655
r2866v6.1454c|1418334-1418690|		Ribonuclease P, protein component	HI0999	1.66095
r2866v6.1452c|1416485-1418107|		Inner membrane translocation protein YidC	HI1001	1.8158
r2866v6.1451c|1414968-1416350|		GTPase	HI1002	1.61109
r2866v6.1447c|1411265-1412821|		Hypothetical protein	HI1005	1.86484
r2866v6.1439c|1405469-1406098|		Putative sugar aldolase/epimerase	HI1012	1.65346
r2866v6.1433c|1398547-1400160|		Thiamin ABC transporter permease protein	HI1020	1.77261
r2866v6.1406|1374967-1376808|		Probable ABC transporter, multidrug efflux pump	HI1051	3.02012
r2866v6.1401|1367851-1368441|		Ribonuclease HII	HI1059	2.57732
r2866v6.1400|1366686-1367855|		Lipid-A-disaccharide synthetase	HI1060	2.71005
r2866v6.1394|1361678-1362640|		Nitrite reductase complex protein NrfD	HI1066	6.34029
r2866v6.1393|1361004-1361678|		Nitrite reductase complex protein NrfC	HI1067	6.9941
r2866v6.1392|1360357-1361004|		Nitrite reductase complex protein NrfB	HI1068	9.49197
r2866v6.1391|1358754-1360277|		Nitrite reductase complex, cytochrome C552 subunit	HI1069	8.32741
r2866v6.1385|1353328-1357236|		Probable ATP-dependent RNA helicase	HI1070	3.54135
r2866v6.1384|1352957-1353328|		Hypothetical protein	HI1073	2.27312
r2866v6.1383|1352504-1352953|		Conserved hypothetical protein	HI1074	3.22758
r2866v6.1379c|1347229-1348863|		CTP synthetase	HI1077	2.1914
r2866v6.1377|1345443-1346213|		Probable amino acid ABC transporter ATP-binding protein	HI1078	1.878
r2866v6.1375|1343966-1344736|		Probable amino acid ABC transporter periplasmic-binding protein	HI1080	1.83512
r2866v6.1374|1342391-1343662|		UDP-N-acetylglucosamine 1-carboxyvinyltransferase	HI1081	1.55086
r2866v6.1365c|1336403-1337065|		Cytochrome c biogenesis cluster: heme exporter protein B, permease	HI1090	2.75603
r2866v6.1362c|1334842-1335360|		Cytochrome c biogenesis cluster: heme carrier protein E	HI1093	1.78117
r2866v6.1361c|1332899-1334842|		Cytochrome c biogenesis cluster: heme lyase protein F	HI1094	2.52681
r2866v6.1360c|1332213-1332755|		Cytochrome c biogenesis cluster: heme lyase/disulfide oxidoreductase (DsbE)	HI1095	2.75198
r2866v6.1358c|1330834-1331748|		Cytochrome c biogenesis cluster: putative heme lyase subunit H2	HI1097m	2.09803
r2866v6.1357c|1330222-1330710|		Hypothetical protein	HI1098m	1.5083
r2866v6.1319c|1292387-1294216|		Penicillin-binding protein 3	HI1132	1.50987
r2866v6.1314c|1285817-1286998|		Cell division protein FtsW	HI1137	1.77179
r2866v6.1301|1275127-1275618|		PtsN homolog	HI1147	2.22727
r2866v6.1297|1272695-1273228|		Conserved hypothetical protein	HI1151	1.55895
r2866v6.1276c|1249793-1250944|		S-adenosylmethionine synthetase	HI1172	1.88873
r2866v6.1263|1241319-1242308|		Dipeptide ABC transporter, ATP-binding protein	HI1185	1.66507
r2866v6.1262|1240422-1241306|		Dipeptide ABC transporter, permease protein	HI1186	2.19203
r2866v6.1261|1239436-1240404|		Dipeptide ABC transporter, permease protein	HI1187	2.07238
r2866v6.1231c|1209912-1211636|		Single-stranded-DNA-specific exonuclease RecJ	HI1214	1.91759
r2866v6.1230c|1209212-1209904|		Conserved hypothetical protein	HI1215	1.61644
r2866v6.1226|1203652-1205247|		L-lactate permease	HI1218	4.67457
r2866v6.1184c|1163268-1164659|		Multidrug resistance protein HmrM (Na(+)/drug antiporter)	HI1612	2.27272
r2866v6.1183c|1162543-1163256|		Putative sugar fermentation stimulation protein	HI1611	1.63557
r2866v6.1180|1159200-1160138|		4-diphosphocytidyl-2-C-methyl-D-erythritol kinase	HI1608	2.08129
r2866v6.1179|1158559-1159185|		Probable outer membrane lipoprotein LolB precursor	HI1607	2.30064
r2866v6.1167c|1145709-1148474|		DNA translocase FtsK	HI1595m (fs)	1.69666
r2866v6.1161c|1139019-1140575|		Conserved hypothetical protein (Na/H antiporter family)	HI1586	3.77862
r2866v6.1131c|1116050-1116925|		N5-glutamine SAM-dependent methyltransferase	HI1559	2.48201
r2866v6.1130c|1115247-1116047|		Conserved hypothetical protein	HI1558	1.77531
r2866v6.1119c|1105643-1106890|		Outer membrane-specific lipoprotein transporter subunit LolE	HI1548	1.88781
r2866v6.1116c|1102297-1103538|		Na:serine/threonine symporter	HI1545	1.51821
r2866v6.1108|1096055-1096930|		Choline transporter LicB	HI1538	2.89312
r2866v6.1101|1086652-1088892|		DNA topoisomerase IV, subunit A	HI1529	2.07539
r2866v6.1100|1084687-1086582|		DNA topoisomerase IV, subunit B	HI1528	1.77169
r2866v6.1099|1083678-1084610|		Lipid A biosynthesis lauroyl acyltransferase	HI1527	2.13426
r2866v6.1085|1071277-1072239|		Conserved hypothetical protein	HI1351	1.59759
r2866v6.1084|1069766-1071277|		Sodium/proline symporter	HI1352	2.14807
r2866v6.1080c|1065422-1065883|		Conserved hypothetical protein	HI1355	1.82545
r2866v6.1062|1037301-1037627|		Probable sulfurtransferase protein TusE	HI1371	2.73202
r2866v6.1061|1036358-1037296|		Probable C32 tRNA thiolase	HI1371.1	2.04531
r2866v6.1060c|1034877-1036208|		Condesin subunit F	HI1372	2.13551
r2866v6.1059c|1034099-1034827|		Condesin subunit E	HI1373	2.57516
r2866v6.1058c|1029567-1034096|		Condesin subunit B	HI1374	1.93696
r2866v6.1046c|1018809-1019354|		Ferritin protein A1	HI1384	3.21241
r2866v6.1045c|1018296-1018790|		Ferritin protein A2	HI1385	4.13134
r2866v6.1042c|1016268-1017821|		Anthranilate synthase component I	HI1387	2.45765
r2866v6.1041c|1015674-1016252|		Anthranilate synthase component II	HI1388	2.27582
r2866v6.1040c|1015239-1015622|		Conserved hypothetical protein	HI1388.1	2.07544
r2866v6.1038c|1012716-1014146|		Indole-3-glycerol phosphate isomerase	HI1389.1	2.34807
r2866v6.978|971733-972050|		Conserved hypothetical protein	HI1436	1.56291
r2866v6.971|965351-965740|		Ribosomal protein S9	HI1442	1.74718
r2866v6.969c|963567-964442|		5,10-methylenetetrahydrofolate reductase	HI1444	5.18913
r2866v6.966|961661-962314|		GTP cyclohydrolase I	HI1447	1.79059
r2866v6.952c|952007-953368|		TolC-like protein TdeA	HI1462	2.28657
r2866v6.943|944738-945211|		Transcription elongation factor GreA	HI1331	1.94615
r2866v6.942c|943138-944574|		D-alanyl-D-alanine carboxypeptidase/D-alanyl-D-alanine-endopeptidase	HI1330	1.68339
r2866v6.937|941819-941953|		Hypothetical protein	HI1327	2.63535
r2866v6.936|941094-941819|		Conserved hypothetical protein	HI1326	3.26439
r2866v6.935|940327-940857|		3-hydroxydecanoyl-ACP dehydratase	HI1325	1.66321
r2866v6.901c|906694-907380|		Carbonic anhydrase 2	HI1301	2.2975
r2866v6.892c|899065-899847|		Conserved hypothetical protein	HI1292	1.51787
r2866v6.883|885683-888169|		Translation initiation factor 2	HI1284	1.79994
r2866v6.882|884184-885668|		Transcription elongation factor NusA	HI1283	2.04169
r2866v6.881|883712-884164|		Conserved hypothetical protein	HI1282	2.87007
r2866v6.866|864969-866279|		Bifunctional folylpolyglutamate synthase/dihydrofolate synthase	HI1261	1.69123
r2866v6.863|859008-862445|		Transcription-repair coupling factor	HI1258	1.96282
r2866v6.849c|843245-843940|		16S rRNA pseudouridylate 516 synthase	HI1243	1.5315
r2866v6.848c|842047-843240|		Putative bicyclomycin resistance protein	HI1242	1.55309
r2866v6.844|837917-839098|		Chaperone Hsp40, co-chaperone with DnaK	HI1238	2.22351
r2866v6.832c|824644-826707|		DNA polymerase III, subunits gamma and tau	HI1229	1.73013
r2866v6.812c|805891-806247|		Conserved hypothetical protein	HI1656	2.33981
r2866v6.811c|805294-805875|		Putative DnaA inititator-associating protein DiaA	HI1657	1.81241
r2866v6.807|799511-800737|		2-oxoglutarate dehydrogenase E2 component	HI1661	1.56286
r2866v6.802|792896-794362|		Conserved hypothetical protein	HI1667	1.54858
r2866v6.797|785504-785953|		Molybdopterin synthase, large subunit	HI1673	1.83988
r2866v6.796|785258-785500|		Molybdopterin synthase, small subunit	HI1674	2.245
r2866v6.795|784774-785253|		Molybdenum cofactor biosynthesis protein C	HI1675	3.21276
r2866v6.794|783669-784679|		Molybdenum cofactor biosynthesis protein A	HI1676	2.67257
r2866v6.790|778198-780330|		Conserved hypothetical protein	HI1680	1.90903
r2866v6.787c|775348-775923|		Electron transport complex protein RnfA	HI1683	1.6945
r2866v6.785c|772387-774675|		Electron transport complex protein RnfC	HI1685	1.51012
r2866v6.782c|769971-770678|		Electron transport complex protein RnfE	HI1688	1.97123
r2866v6.781c|769299-769931|		DNA glycosylase and apyrimidinic (AP) lyase (endonuclease III)	HI1689	1.76663
r2866v6.779c|767867-769237|		Putative sodium-dependent transporter	HI1690	1.72843
r2866v6.773|762522-763400|		Lipopolysaccharide biosynthesis protein LsgE	HI1696	1.56718
r2866v6.770|759748-760659|		Lipopolysaccharide biosynthesis protein LsgB	HI1699	1.75653
r2866v6.767|755176-757443|		5-MTHT- homocysteine methyltransferase MetE	HI1702	1.96805
r2866v6.766|753906-754979|		Putative permease YjgQ	HI1703	1.55538
r2866v6.763|749178-751184|		Osmoprotection-related protein BetT	HI1706	3.24314
r2866v6.736|721245-723221|		Ribonuclease II	HI1733	3.23198
r2866v6.731|717143-717874|		Probable branched-chain amino acid permease AzlC	HI1738	2.08708
r2866v6.730|716204-717130|		Probable transcriptional activator for azlCD	HI1739	1.54866
a. Locus identifier. R2866v6 refers to the file used for annotation, the number following is the locus number and the numbers in
parenthesis refer to the terminal nucleotides in the genome sequence (see methods section for details).
b. Predicted gene function
c. Homologous locus in Hi Rd KW20. n/a Not applicable, no homologous loci.
d. Fold difference change in expression level.
