# Supplementary material for: The iron/heme regulated genes of Haemophilus influenzae: comparative transcriptional profiling as a tool to define the species core modulon
Source: BMC Genomics. 2009 Jan 7;10:6. doi: 10.1186/1471-2164-10-6 (PMC2627913; doi:10.1186/1471-2164-10-6)
Supplement: Additional file 3 — Fold transcriptional change of Hib 10810 genes following supplementation of FeHm-restricted media with exogenous FeHm. The data represent the transcriptional change of all genes in type b H. influenzae strain 10810 in response to iron and heme supplementation of the growth media. [file 1471-2164-10-6-S3.xls]

## Sheet: Sheet1
Additional File 3. Fold transcriptional change of Hib 10810 genes following supplementation of
FeHm restricted media with exogenous FeHm.
Hib 10810 Genes preferentially expressed in absence of FeHm
Hib 10810 gene designation a		Description b	Rd KW20	FC d
			Locus c
Hib10810.0017c|18028-18411|		Putative formate acetyltransferase	HI0017	-3.02811
Hib10810.0020c|21240-22679|		Putative membrane pump protein	HI0020	-1.83366
Hib10810.0021c|22681-24078|		CitXG bifunctional protein	HI0021	-1.50691
Hib10810.0024c|26648-26935|		Citrate lyase gamma chain, acyl carrier protein	HI0024	-1.69272
Hib10810.0035c|36370-38025|		Conserved hypothetical protein/predicted permease component	HI0035	-1.73542
Hib10810.0068|75382-77505|		Anaerobic ribonucleoside-triphosphate reductase, alpha subunit	HI0075	-2.54457
Hib10810.0069|77656-78288|		Conserved hypothetical protein	n/a	-3.44457
Hib10810.0070|78278-78760|		Conserved hypothetical protein	n/a	-2.57238
Hib10810.0071|78774-79898|		Putative carboxypeptidase	n/a	-2.86438
Hib10810.0089|95284-95706|		Integrated plasmid gene - ssb homolog	n/a	-1.65106
Hib10810.0090|95733-96251|		Integrated plasmid gene - putative lipoprotein	n/a	-1.62185
Hib10810.0106|109817-110062|		Integrated plasmid gene	n/a	-1.67992
Hib10810.0114|117085-117528|		Integrated plasmid gene	n/a	-1.9509
Hib10810.0115|117538-117861|		Integrated plasmid gene	n/a	-1.79054
Hib10810.0116|117870-119363|		Integrated plasmid gene	n/a	-1.68097
Hib10810.0117c|119419-119748|		Integrated plasmid gene	n/a	-1.62341
Hib10810.0118c|119906-123070|		Integrated plasmid gene	n/a	-2.34143
Hib10810.0149c|149744-150880|		Probable glycerate kinase	HI0091	-1.96875
Hib10810.0150c|150889-152148|		Probable gluconate-family permease	HI0092	-2.22831
Hib10810.0153c|154249-155004|		Putative methyltransferase	HI0095	-3.93142
Hib10810.0155|155637-156635|		Iron(III) ABC transporter periplasmic binding protein HitA	HI0097	-4.51747
Hib10810.0156|156753-158273|		Iron(III) ABC transporter permease protein HitB	HI0098	-2.69551
Hib10810.0157|158275-159330|		Iron(III) ABC transporter ATP-binding protein HitC	HI0099	-2.15959
Hib10810.0171|172157-174394|		Probable TonB-dependent heme receptor	HI0113	-2.27569
Hib10810.0197|209863-210852|		Putative TRAP transport system, periplasmic-binding component	HI0146	-1.59356
Hib10810.0203c|216938-217645|		Conserved hypothetical protein	HI0152	-2.12239
Hib10810.0204c|217705-219036|		Putative anaerobic C4-dicarboxylate transporter	HI0153m	-2.24172
Hib10810.0212c|225021-226391|		Glutathione oxidoreductase	HI0161	-1.53861
Hib10810.0213c|226608-227207|		Putative lipoprotein	HI0162	-1.52964
Hib10810.0229c|240515-242833|		Formate acetyltransferase 1	HI0180	-1.79834
Hib10810.0232|245312-246757|		Conserved hypothetical protein	HI0183	-1.69938
Hib10810.0255|267598-268371|		Hypothetical protein	HI0205	-1.99696
Hib10810.0256|268394-270205|		5'-nucleotidase NucA	HI0206	-2.09051
Hib10810.0263c|277401-277763|		Conserved hypothetical protein	HI0213.1	-1.77003
Hib10810.0282|307991-308437|		Hypothetical protein	HI0246	-1.9367
Hib10810.0291|316490-316840|		Putative oxidoreductase	HI0236	-2.55562
Hib10810.0303c|332995-333795|		TonB protein	HI0251	-1.69258
Hib10810.0304c|333805-334248|		Biopolymer transport protein ExbD	HI0252	-1.87467
Hib10810.0305c|334252-334704|		Biopolymer transport protein ExbB	HI0253	-2.26058
Hib10810.0306c|334873-335340|		Bacterioferritin comigratory protein	HI0254	-2.55792
Hib10810.0309|337269-337592|		Ribosome binding protein Y (stationary phase protection)	HI0257	-1.52332
Hib10810.0314|341825-343987|		Heme-hemopexin utilization protein HxuC	HI0262	-4.02914
Hib10810.0315|344062-345759|		Heme-hemopexin utilization protein HxuB	HI0263	-3.29263
Hib10810.0316|345771-348557|		Heme-hemopexin utilization protein HxuA	HI0264	-2.86161
Hib10810.0330c|358164-363776|		Putative phage tail protein	n/a	-1.58006
Hib10810.0335c|367762-368097|		Putative phage tail protein	n/a	-1.53146
Hib10810.0347c|375165-375695|		Putative phage tail protein	n/a	-1.61432
Hib10810.0348c|375698-376009|		Hypothetical phage protein	n/a	-1.70219
Hib10810.0349c|375990-376313|		Hypothetical phage protein	n/a	-1.70807
Hib10810.0350c|376392-378380|		Probable phage-related protease	n/a	-1.71517
Hib10810.0360|385256-385834|		Putative bacteriophage protein	n/a	-1.50639
Hib10810.0362c|387235-387756|		Putative bacteriophage protein	n/a	-1.70737
Hib10810.0365c|388861-389067|		Putative bacteriophage protein	n/a	-1.50739
Hib10810.0366c|389144-389560|		Putative bacteriophage protein	n/a	-1.6245
Hib10810.0367c|389561-390484|		Putative bacteriophage protein	n/a	-1.50
Hib10810.0368c|390481-390705|		Putative bacteriophage protein	n/a	-1.5379
Hib10810.0369c|390702-392075|		Putative bacteriophage protein	n/a	-1.71436
Hib10810.0370c|392072-392899|		Putative bacteriophage protein	n/a	-1.75071
Hib10810.0371c|393056-393298|		Putative bacteriophage protein	n/a	-1.58175
Hib10810.0372c|393367-393810|		Putative bacteriophage protein	n/a	-1.71834
Hib10810.0376|396792-397109|		Putative bacteriophage protein	n/a	-1.63883
Hib10810.0377|397109-397603|		Putative bacteriophage protein	n/a	-1.6049
Hib10810.0378|397587-397880|		Putative bacteriophage protein	n/a	-1.58057
Hib10810.0379|397880-398803|		Putative phage recombinase	n/a	-1.59759
Hib10810.0384|401809-402132|		Putative bacteriophage protein	n/a	-1.52835
Hib10810.0385|402006-403049|		Putative phage integrase	n/a	-1.59874
Hib10810.0391|409288-410046|		Uridine phosphorylase	HI0280	-1.56942
Hib10810.0399c|419694-420932|		Probable serine transporter	HI0289	-1.87689
Hib10810.0401c|423298-423504|		Periplasmic mercury transport-like protein	HI0291g	-1.52923
Hib10810.0402c|423578-423784|		Periplasmic mercury transport-like protein	HI0291	-1.52363
Hib10810.0403c|423858-424064|		Periplasmic mercury transport-like protein	HI0291	-1.50598
Hib10810.0409c|427405-428622|		Type II secretory pathway, component PilC	HI0297	-1.86697
Hib10810.0410c|428619-430013|		Type II secretory pathway, component PilB	HI0298	-1.97205
Hib10810.0411c|430010-430459|		Type II secretory pathway, major prepilin PilA	HI0299	-1.61932
Hib10810.0496|507147-508295|		Ribonuclease D	HI0390	-1.668
Hib10810.0560c|568751-569731|		Putative bacteriophage protein	n/a	-1.64308
Hib10810.0561c|569810-570196|		Putative bacteriophage protein	n/a	-1.75131
Hib10810.0618c|620551-621258|		Acid phosphatase AphA	HI0495m (fs)	-1.64611
Hib10810.0627|630597-631475|		D-ribose ABC transporter	HI0504	-1.54098
Hib10810.0634c|636601-637587|		Putative K+-tellurite ethidium and proflavin transport protein	HI0511	-1.61972
Hib10810.0655c|665558-666985|		Aspartate-ammonia lyase AspA	HI0534	-3.38426
Hib10810.0685c|691072-691524|		Transcriptional regulator of asparagine biosynthesis	HI0563	-1.50715
Hib10810.0694|701418-702143|		Peroxiredoxin	HI0572	-2.06221
Hib10810.0709c|715485-716756|		Putative peptidase/hydrolase	HI0584	-1.59355
Hib10810.0710c|716828-718123|		Putative C4 dicarboxylate transporter	HI0586m	-1.658
Hib10810.0713c|719267-720583|		Putrescine-ornithine antiporter	HI0590	-5.98791
Hib10810.0714c|720690-722852|		Ornithine decarboxylase	HI0591	-13.7766
Hib10810.0727|741912-744443|		Adenylate cyclase	HI0604	-1.77359
Hib10810.0731|747307-748692|		Probable transport permease	HI0608	-1.5406
Hib10810.0733c|750206-751492|		Probable L-fucose permease	HI0610	-1.56858
Hib10810.0734c|751531-752181|		L-fuculose phosphate aldolase	HI0611	-2.21715
Hib10810.0786c|805983-808964|		Hemoglobin-haptoglobin binding protein HgpB	HI0661	-4.14003
Hib10810.0787|809280-811025|		ABC-transporter, fused permease ATPase	HI0663m	-2.11275
Hib10810.0788|811018-812676|		ABC-transporter, fused permease ATPase	HI0664	-1.87219
Hib10810.0792c|814604-815605|		Fructose 1,6-bisphosphatase II	HI0667	-1.50032
Hib10810.0793|815767-815985|		Conserved hypothetical protein	HI0668	-1.79148
Hib10810.0794|816083-816523|		FMN-binding protein MioC	HI0669	-1.72058
Hib10810.0795|816520-816954|		D-Tyr-tRNATyr deacylase	HI0670	-1.74328
Hib10810.0803|822381-823172|		Triosephosphate isomerase	HI0678	-1.64589
Hib10810.0807|826014-827492|		Ketol-acid reductoisomerase	HI0682	-4.17942
Hib10810.0808c|827603-828883|		Anaerobic glycerol-3-phosphate dehydrogenase subunit C	HI0683	-1.62927
Hib10810.0809c|828895-830193|		Anaerobic glycerol-3-phosphate dehydrogenase subunit B	HI0684	-1.71912
Hib10810.0812|833708-834612|		Conserved hypothetical protein	HI0687	-2.56267
Hib10810.0813|834707-835018|		Hypothetical protein	HI0688	-1.73948
Hib10810.0814|835030-836124|		Glycerophosphoryl diester phosphodiesterase	HI0689	-1.84889
Hib10810.0815|836354-837148|		Glycerol uptake facilitator protein	HI0690	-3.70274
Hib10810.0816|837169-838680|		Glycerol kinase	HI0691	-3.39685
Hib10810.0830|853421-854839|		Tryptophanase locus (same as r2866v6.1849c)	n/a	-4.92608
Hib10810.0831|854923-856155|		Tryptophanase locus (same as r2866v6.1850c)	n/a	-6.46809
Hib10810.0835|862347-863201|		Hypothetical protein (same as r2866v6.1845c)	n/a	-1.62959
Hib10810.0837|863617-863925|		Probable toxin-antitoxin locus protein	HI0711	-1.54589
Hib10810.0838c|863982-867214|		Hemoglobin-haptoglobin binding protein HgpC	HI0712	-2.94036
Hib10810.0869|908817-909866|		L-asparaginase II	HI0745	-3.86112
Hib10810.0870|910024-911346|		Anaerobic C4-dicarboxylate transporter DcuB	HI0746	-1.80503
Hib10810.0875c|917462-917959|		Periplasmic thiol peroxidase p20	HI0751	-1.50836
Hib10810.0876|918595-922488|		Phosphoribosylformylglycinamidine synthase	HI0752	-1.56135
Hib10810.0881|926092-926775|		Phosphoglycerate mutase 1	HI0757	-1.60167
Hib10810.0887c|931001-932266|		NMN acetyltransferase/ribosylnicotinamide kinase	HI0763	-1.59876
Hib10810.0888|932485-933132|		3,4-dihydroxy-2-butanone 4-phosphate synthase	HI0764	-2.04021
Hib10810.0890c|934044-934526|		Putative rRNA methylase	HI0766	-2.07246
Hib10810.0895c|938129-939310|		Acetyl-CoA acetyltransferase	HI0771	-1.79617
Hib10810.0896c|939325-940668|		Short chain fatty acids transporter	HI0772	-3.47499
Hib10810.0897c|940671-941336|		Acetyl-CoA:acetoacetyl-CoA transferase, beta subunit	HI0773	-3.42735
Hib10810.0898c|941347-942000|		Acetyl-CoA:acetoacetyl-CoA transferase, alpha subunit	HI0774	-2.31132
Hib10810.0934c|963065-964681|		Phosphoenolpyruvate carboxykinase	HI0809	-3.16345
Hib10810.0947|978590-979585|		D-galactose-binding periplasmic protein	HI0822	-1.57704
Hib10810.0949|981188-982198|		Galactoside ABC transporter permease protein	HI0824	-1.52451
Hib10810.0955|986253-986558|		trp operon repressor	HI0830	-1.51548
Hib10810.0957c|987391-987735|		Fumarate reductase, subunit D	HI0832	-1.94689
Hib10810.0958c|987748-988146|		Fumarate reductase, subunit C	HI0833	-1.64289
Hib10810.0969|998484-998750|		Conserved hypothetical protein	HI0845	-1.5088
Hib10810.0987|1018798-1019487|		Probable pyridoxamine phosphate oxidase	HI0863	-1.88173
Hib10810.1057|1092890-1094416|		Catalase	HI0928	-1.99689
Hib10810.1124c|1164230-1166971|		Transferrin-binding protein 1	HI0994	-8.16209
Hib10810.1125c|1166985-1168925|		Transferrin-binding protein 2	HI0995	-16.5294
Hib10810.1126|1169023-1170483|		Putative outer membrane protein OmpU	HI0997m	-14.6148
Hib10810.1187c|1239121-1239732|		Probable TorD-family chaperone DmsD	HI1044	-1.60883
Hib10810.1188c|1239844-1240683|		Anaerobic dimethyl sulfoxide reductase, subunit C	HI1045	-1.9756
Hib10810.1189c|1240685-1241302|		Anaerobic dimethyl sulfoxide reductase, subunit B	HI1046	-2.43174
Hib10810.1190c|1241313-1243733|		Anaerobic dimethyl sulfoxide reductase, subunit A	HI1047	-4.98913
Hib10810.1203c|1257412-1258974|		Hypothetical protein	HI1064m	-1.56544
Hib10810.1245c|1300629-1302035|		Probable transport protein of the Na+/H+ antiporter family	HI1107	-2.75774
Hib10810.1247c|1303428-1304555|		Permease protein in D-xylose-specific ABC transport system	HI1109	-1.71043
Hib10810.1250|1307353-1308672|		D-xylose isomerase	HI1112	-1.78233
Hib10810.1254|1311854-1312525|		Deoxyribose-phosphate aldolase	HI1116	-1.50
Hib10810.1263|1321673-1322626|		Transaldolase B	HI1125	-1.51414
Hib10810.1304|1367925-1368269|		Conserved hypothetical protein	HI1168	-2.29287
Hib10810.1310|1372713-1373225|		Conserved hypothetical protein	HI1174m(fs)	-1.74543
Hib10810.1312c|1373842-1374525|		Arginine ABC transporter, permease protein	HI1177	-2.24409
Hib10810.1313c|1374525-1375190|		Arginine ABC transporter, permease protein	HI1178	-2.76517
Hib10810.1314c|1375194-1375913|		Arginine ABC transporter, periplasmic-binding protein	HI1179	-2.82708
Hib10810.1315c|1375931-1376662|		Arginine ABC transporter, ATP-binding protein	HI1180	-2.47216
Hib10810.1324c|1385827-1386252|		Conserved hypothetical protein	HI1190	-1.59767
Hib10810.1347|1407831-1408766|		Malate dehydrogenase	HI1210	-2.679
Hib10810.1361|1425172-1425864|		Orotidine 5'-phosphate decarboxylase	HI1224	-1.67698
Hib10810.1364c|1426981-1428225|		Probable uracil permease	HI1227	-2.39838
Hib10810.1365c|1428331-1428957|		Uracil phosphoribosyltransferase	HI1228	-1.50
Hib10810.1382|1451740-1453683|		Conserved hypothetical protein	HI1246	-1.57012
Hib10810.1393c|1466775-1468166|		Periplasmic serine protease HtrA	HI1259	-1.58534
Hib10810.1401|1479148--1480140|		ABC transporter periplasmic component HipA	n/a	-2.13171
Hib10810.1446|1526823-1527776|		Putative bacteriophage protein (same as r2866v6.916)	n/a	-1.59059
Hib10810.1447|1527835-1528290|		Putative bacteriophage protein (same as r2866v6.917)	n/a	-1.73752
Hib10810.1448|1528274-1528984|		Putative bacteriophage protein (same as r2866v6.918)	n/a	-1.82929
Hib10810.1450|1529571-1530287|		Putative bacteriophage protein	n/a	-1.57095
Hib10810.1476|1556130-1556624|		Conserved hypothetical protein	HI1338	-1.55229
Hib10810.1484c|1562863-1563135|		Putative haemocin protein	n/a	-1.72897
Hib10810.1494c|1572414-1572896|		DPS ferritin-like protein	HI1349	-3.70262
Hib10810.1501|1580977-1583076|		4-alpha-glucanotransferase (amylomaltase)	HI1356	-2.24666
Hib10810.1502|1583086-1585278|		1,4-alpha-glucan branching enzyme	HI1357	-2.6666
Hib10810.1503|1585377-1587353|		Glycosyl hydrolase	HI1358	-2.80061
Hib10810.1504|1587343-1588677|		Glucose-1-phosphate adenylyltransferase	HI1359	-3.0987
Hib10810.1505|1588784-1590214|		Glycogen synthase	HI1360	-2.56205
Hib10810.1511c|1599912-1600496|		FMN-dependent NADH-azoreductase	HI1366	-1.58584
Hib10810.1514c|1605718-1608165|		Probable TonB-dependent transport protein	HI1369	-1.5643
Hib10810.1529c|1625398-1626402|		Phosphate ABC transport system, periplasmic binding protein	HI1383m	-1.77916
Hib10810.1546|1640337-1641731|		Fumarate hydratase class II	HI1398	-2.98383
Hib10810.1549c|1643390-1644409|		Dihydroorotate dehydrogenase	HI1401	-1.59136
Hib10810.1562c|1654233-1654604|		Putative bacteriophage protein	n/a	-1.79177
Hib10810.1563c|1654655-1656163|		Putative bacteriophage protein	n/a	-2.01866
Hib10810.1586c|1670012-1670218|		Putative bacteriophage protein	n/a	-1.52025
Hib10810.1587c|1670295-1670711|		Putative bacteriophage protein	n/a	-1.6704
Hib10810.1600c|1679234-1679656|		Putative bacteriophage protein	n/a	-1.73449
Hib10810.1603|1682261-1683097|		Putative ABC transporter	HI1427	-2.32461
Hib10810.1606|1685088-1685846|		NADP-dependent L-serine/L-allo-threonine dehydrogenase	HI1430	-1.85276
Hib10810.1630c|1704189-1704659|		Putative thiol-disulfide isomerase	HI1453	-1.91302
Hib10810.1631c|1704701-1705342|		Putative cytochrome c biogenesis protein	HI1454	-1.70115
Hib10810.1632c|1705354-1706415|		Peptide methionine sulfoxide reductase	HI1455	-2.42134
Hib10810.1633c|1706610-1707059|		Conserved hypothetical protein	HI1456	-1.76055
Hib10810.1634c|1707070-1707612|		Putative opacity protein	HI1457	-1.56448
Hib10810.1641c|1712390-1712923|		HI1466m (putative OMP truncated)	HI1466m	-5.00086
Hib10810.1653c|1724709-1725554|		Conserved hypothetical protein	HI1473	-1.63769
Hib10810.1656c|1726937-1727674|		Probable ABC transporter, periplasmic binding protein	HI1525	-2.30512
Hib10810.1675|1749587-1750027|		Conserved hypothetical protein	HI1546	-1.73916
Hib10810.1699c|1770996-1771631|		Putative bacteriophage protein	n/a	-1.51645
Hib10810.1713|1783482-1783976|		Putative bacteriophage protein	n/a	-1.50531
Hib10810.1714|1783960-1784253|		Putative bacteriophage protein	n/a	-1.59814
Hib10810.1715|1784253-1785185|		Putative bacteriophage protein	n/a	-1.55073
Hib10810.1767c|1838706-1839389|		Probable nickel-cobalt ABC transporter	HI1624	-1.66918
Hib10810.1771|1841271-1841621|		Conserved hypothetical protein	HI1627	-1.89958
Hib10810.1780|1848960-1851599|		Phosphoenolpyruvate carboxylase	HI1636	-2.29735
Hib10810.1801|1873190-1873771|		Conserved hypothetical protein - periplasmic	HI1658	-1.67681
Hib10810.1803|1876439-1877569|		Ribonucleoside diphosphate reductase beta chain	HI1660	-1.5569
Hib10810.1834c|1912401-1913165|		Molybdenum ABC transporter, periplasmic-binding protein	HI1693	-1.52139
Hib 10810 Genes preferentially expressed in presence of FeHm
Hib 10810 gene designation		Description	Rd KW20	ΔFC
			Locus
Hib10810.0006|5655-8741|		Formate dehydrogenase, major subunit	HI0006m (fs)	7.57846
Hib10810.0007|8743-9681|		Formate dehydrogenase-N, Fe-S beta subunit	HI0007	5.99674
Hib10810.0008|9674-10390|		Formate dehydrogenase-N, cytochrome B556 (Fdn) γ subunit	HI0008	5.23458
Hib10810.0009|10460-11368|		Formate dehydrogenase formation protein FdhE	HI0009	3.42884
Hib10810.0010c|11407-11847|		Acyltransferase for 30S ribosomal subunit protein S18	HI0010	1.75793
Hib10810.0026c|28231-29193|		Lipoate biosynthesis protein A	HI0026	1.99815
Hib10810.0038|41273-42328|		Rod shape-determining protein MreC	HI0038	1.51568
Hib10810.0047c|48322-48675|		Conserved hypothetical transposase-like protein	n/a	2.29963
Hib10810.0048c|49068-51356|		Glutathione biosynthesis bifunctional protein	n/a	2.04199
Hib10810.0049c|51531-52244|		Conserved hypothetical protein	HI0056	1.66899
Hib10810.0057|62704-63186|		7,8-dihydro-6-hydroxymethylpterin- pyrophosphokinase	HI0064	2.11318
Hib10810.0061|66966-67901|		tRNA delta(2)-isopentenylpyrophosphate transferase	HI0068	1.61725
Hib10810.0131|132444-133010|		Integrated plasmid gene	n/a	1.84675
Hib10810.0145c|143943-145220|		Threonine synthase	HI0087	1.50441
Hib10810.0164|166355-167566|		Putative hemolysin/ion transport	HI0107	2.84537
Hib10810.0208c|222030-222980|		Beta-ketoacyl-ACP synthase III (fabH)	HI0157	1.52186
Hib10810.0211|224040-224912|		Phosphatidylserine decarboxylase proenzyme	HI0160	1.53868
Hib10810.0222|234872-235132|		Conserved hypothetical protein	HI0173	1.67715
Hib10810.0223|235144-236400|		tRNA (5-methylaminomethyl-2-thiouridylate)- methyltransferase	HI0174	2.08214
Hib10810.0233c|246942-247769|		Conserved hypothetical protein	HI0184	5.95038
Hib10810.0234c|247778-248914|		Alcohol dehydrogenase class III	HI0185	4.0066
Hib10810.0259|272142-273002|		DNA adenine methylase (Dam)	HI0209	1.94556
Hib10810.0277c|302783-303985|		Na+/H+ antiporter 1	HI0225	1.7751
Hib10810.0279c|305498-305860|		Glutathionylspermidine amidase	n/a	2.63499
Hib10810.0284|309996-311144|		tRNA-guanine transglycosylase	HI0244	1.86631
Hib10810.0285|311209-311727|		Conserved hypothetical protein	HI0243	1.84967
Hib10810.0286|311724-311945|		Conserved hypothetical protein	HI0242	1.85132
Hib10810.0294c|317688-319529|		Lipoprotein NlpI	HI0230	2.50998
Hib10810.0295c|319649-320593|		ATP-dependent RNA helicase DeaD	HI0231	1.86476
Hib10810.0407|425398-426660|		Transcription termination factor Rho	HI0295	1.63882
Hib10810.0431|446528-447253|		Probable SAM-methyltransferase	HI0319	1.54497
Hib10810.0433|447810-448499|		Ribonuclease T	HI0324	1.79726
Hib10810.0441|455363-456679|		23S rRNA m5U1939 methyltransferase	HI0333	1.8344
Hib10810.0470|483970-485142|		Putative Fe-S cluster protein	HI0365	1.90699
Hib10810.0532c|545661-547493|		Glucosamine-fructose-6-phosphate aminotransferase	HI0429	1.74997
Hib10810.0535c|548644-549438|		Probable NADH pyrophosphatase	HI0432	2.06128
Hib10810.0547|559303-561258|		DNA topoisomerase III	HI0444	2.20294
Hib10810.0583c|587650-588693|		Conserved hypothetical protein	HI0457	1.51687
Hib10810.0630|633625-634176|		Conserved hypothetical protein	HI0507	2.27078
Hib10810.0632c|634856-635767|		1,4-dihydroxy-2-naphthoate octaprenyltransferase	HI0509	1.8727
Hib10810.0637c|646611-647300|		Ribosomal protein L1	HI0516	1.69861
Hib10810.0698|704036-704416|		Conserved hypothetical protein	HI0576	1.94146
Hib10810.0700|704781-705068|		Conserved hypothetical protein	HI0577	2.14209
Hib10810.0743c|762213-763034|		DL-methionine transporter subunit MetQ	HI0620	1.71104
Hib10810.0744c|763073-763714|		DL-methionine transporter subunit MetI	HI0620.1	2.02052
Hib10810.0745c|763752-764789|		DL-methionine transporter subunit MetN	HI0621	1.7211
Hib10810.0748|772169-773125|		Methionyl-tRNA formyltransferase	HI0623	2.06584
Hib10810.0749|773125-774480|		Ribosomal RNA small subunit methyltransferase B	HI0624	2.22551
Hib10810.0750|774493-775869|		TRK system potassium uptake protein	HI0625	1.57683
Hib10810.0758|782120-782557|		Hypothetical protein	n/a	1.50024
Hib10810.0760|782821-783804|		tRNA-dihydrouridine synthase A	HI0634	1.76229
Hib10810.0797c|817732-818409|		2-C-methyl-D-erythritol 4-phosphate cytidylyltransferase	HI0672	1.57561
Hib10810.0862|897883-898551|		Acetohydroxy acid synthase II (truncated)	HI0737	1.75367
Hib10810.0864|900512-902053|		Threonine deaminase	HI0738.1	1.78416
Hib10810.0910|948081-948338|		Ribosomal protein S17	HI0786	1.50928
Hib10810.0979c|1007383-1007730|		Hypothetical protein	HI0855	1.76405
Hib10810.0986c|1017955-1018662|		Conserved hypothetical protein	HI0862	1.72323
Hib10810.0988c|1019575-1021425|		Ribosome binding GTPase	HI0864	1.90908
Hib10810.1002c|1035394-1036314|		Conserved hypothetical protein	HI0878	2.00338
Hib10810.1013|1047256-1048521|		Serine hydroxymethyltransferase	HI0889	1.68221
Hib10810.1014|1048592-1049212|		Dephospho-CoA kinase	HI0890m	3.47836
Hib10810.1015|1049205-1049411|		Conserved hypothetical protein	HI0891m	2.18874
Hib10810.1101|1135808-1137154|		Acetyl-CoA carboxylase, biotin carboxylase subunit	HI0972	1.55916
Hib10810.1109|1144161-1145141|		Probable tRNA-dihydrouridine synthase B	HI0979	1.83121
Hib10810.1110|1145135-1145434|		DNA architectural protein Fis	HI0980	2.56125
Hib10810.1128|1170806-1171165|		Ribonuclease P, protein component	HI0999	1.62488
Hib10810.1129|1171129-1171389|		Putative hemolysin	HI1000	1.68985
Hib10810.1131|1173044-1174474|		GTPase	HI1002	2.53975
Hib10810.1133|1176618-1178177|		Hypothetical protein	HI1005	1.87658
Hib10810.1138|1181195-1182100|		Conserved hypothetical protein	HI1010	1.9141
Hib10810.1139|1182103-1183344|		Conserved hypothetical protein	HI1011	2.3875
Hib10810.1140|1183341-1183973|		Putative sugar aldolase/epimerase	HI1012	2.04348
Hib10810.1141|1183976-1184752|		Conserved hypothetical protein	HI1013	1.77663
Hib10810.1174|1225668-1227284|		Thiamin ABC transporter permease protein	HI1020	1.6214
Hib10810.1192|1245141-1245434|		Putative heavy metal transport protein	HI1049m	1.59538
Hib10810.1194c|1245846-1247690|		Probable ABC transporter, multidrug efflux pump	HI1051	2.44405
Hib10810.1205c|1260053-1261018|		Nitrite reductase complex protein NrfD	HI1066	2.23533
Hib10810.1206c|1261015-1261692|		Nitrite reductase complex protein NrfC	HI1067	1.70378
Hib10810.1208c|1262416-1263942|		Nitrite reductase complex, cytochrome C552 subunit	HI1069	2.53393
Hib10810.1211c|1268477-1268929|		Conserved hypothetical protein	HI1074	1.59928
Hib10810.1216c|1275202-1275969|		Probable amino acid ABC transporter ATP-binding protein	HI1078	1.89456
Hib10810.1217c|1275979-1276695|		Probable amino acid ABC transporter permease component	HI1079m	1.91318
Hib10810.1228|1284352-1285017|		Cytochrome c biogenesis cluster: heme exporter protein B	HI1090	1.5422
Hib10810.1232|1286579-1288525|		Cytochrome c biogenesis cluster: heme lyase protein F	HI1094	1.60199
Hib10810.1284c|1345877-1346371|		PtsN homolog	HI1147	1.6842
Hib10810.1291|1351339-1352661|		Predicted Na+/dicarboxylate symporter	HI1154	1.62621
Hib10810.1309|1372192-1372662|		Conserved hypothetical protein (sprT)	HI1173	2.92643
Hib10810.1321c|1381305-1382276|		Dipeptide ABC transporter, permease protein	HI1187	1.62369
Hib10810.1351|1412719-1414446|		Single-stranded-DNA-specific exonuclease RecJ	HI1214	2.40012
Hib10810.1352|1414451-1415146|		Conserved hypothetical protein	HI1215	2.68414
Hib10810.1355c|1418914-1420512|		L-lactate permease	HI1218	3.57709
Hib10810.1359|1423665-1423958|		Conserved hypothetical protein	HI1222	1.62655
Hib10810.1376c|1444864-1445526|		Conserved hypothetical protein	HI1240	1.60469
Hib10810.1377|1445624-1446424|		Conserved hypothetical protein	HI1241	1.84938
Hib10810.1378c|1446456-1447652|		Putative bicyclomycin resistance protein	HI1242	1.5185
Hib10810.1389|1460777-1461160|		Conserved hypothetical protein	HI1253	1.59171
Hib10810.1411|1491263-1491718|		Conserved hypothetical protein	HI1282	3.13372
Hib10810.1412|1491699-1493222|		Transcription elongation factor NusA	HI1283	1.80593
Hib10810.1422|1505358-1506482|		Fused chorismate mutase T/prephenate dehydrogenase	HI1290	1.69631
Hib10810.1432c|1515036-1515725|		Carbonic anhydrase 2	HI1301	1.62067
Hib10810.1436|1518358-1519395|		Thiamin-monophosphate kinase	HI1305	1.68393
Hib10810.1437|1519392-1519883|		Phosphatidylglycerophosphatase A	HI1306	1.73
Hib10810.1438|1519883-1520512|		Conserved hypothetical protein	HI1307	1.83289
Hib10810.1439|1520529-1521341|		Dihydrodipicolinate reductase	HI1308	1.69242
Hib10810.1440c|1521336-1521584|		Putative 2Fe-2S cluster protein	HI1309	2.09299
Hib10810.1466|1547876-1548409|		3-hydroxydecanoyl-ACP dehydratase	HI1325	1.772
Hib10810.1467|1548642-1549370|		Conserved hypothetical protein	HI1326	2.18191
Hib10810.1468|1549367-1549504|		Hypothetical protein	HI1327	1.9083
Hib10810.1470c|1550224-1551663|		D-alanyl-D-alanine carboxypeptidase	HI1330	1.53734
Hib10810.1496c|1574091-1575056|		Conserved hypothetical protein	HI1351	1.55904
Hib10810.1497c|1575053-1576567|		Sodium/proline symporter	HI1352	1.91984
Hib10810.1500|1580451-1580915|		Conserved hypothetical protein	HI1355	2.11534
Hib10810.1516c|1608597-1608926|		Probable sulfurtransferase protein TusE	HI1371	2.2821
Hib10810.1517c|1608928-1609869|		Probable C32 tRNA thiolase	HI1371.1	1.69584
Hib10810.1518|1610019-1611353|		Condesin subunit F	HI1372	1.92296
Hib10810.1519|1611400-1612131|		Condesin subunit E	HI1373	1.73643
Hib10810.1520|1612131-1616663|		Condesin subunit B	HI1374	1.56381
Hib10810.1521|1616734-1617642|		Conserved hypothetical protein	HI1375	1.63777
Hib10810.1530|1626875-1627423|		Ferritin protein A1	HI1384	2.01343
Hib10810.1531|1627439-1627936|		Ferritin protein A2	HI1385	2.23818
Hib10810.1532|1628123-1628379|		Hypothetical protein	HI1386m	5.97166
Hib10810.1533|1628485-1630041|		Anthranilate synthase component I	HI1387	2.32521
Hib10810.1534|1630054-1630635|		Anthranilate synthase component II	HI1388	2.09373
Hib10810.1535|1630684-1631070|		Conserved hypothetical protein	HI1388.1	1.68065
Hib10810.1537|1632161-1633594|		Indole-3-glycerol-P synthase/phosphoribosylanthranilate isom.	HI1389.1	1.69986
Hib10810.1623|1698817-1699695|		5,10-methylenetetrahydrofolate reductase	HI1444	3.46566
Hib10810.1624c|1699784-1700512|		Putative dithiobiotin synthase	HI1445	1.68478
Hib10810.1625c|1700615-1700938|		Conserved hypothetical protein	HI1446	1.98517
Hib10810.1626c|1700942-1701598|		GTP cyclohydrolase I	HI1447	1.887
Hib10810.1658|1729387-1730322|		Lipid A biosynthesis lauroyl acyltransferase	HI1527	1.57388
Hib10810.1692c|1764785-1765321|		Conserved hypothetical protein	HI1563	1.62971
Hib10810.1722c|1790369-1790788|		Putative bacteriophage protein	n/a	1.63779
Hib10810.1738c|1808753-1810093|		Conserved hypothetical protein	HI1590	1.58234
Hib10810.1757c|1828351-1829745|		Multidrug resistance protein hmrM (Na(+)/drug antiporter)	HI1612	1.4953
Hib10810.1764c|1836956-1837588|		Probable nickel and cobalt ABC transporter, permease component	HI1619	1.72549
Hib10810.1816c|1893168-1893650|		Molybdenum cofactor biosynthesis protein C	HI1675	1.729
Hib10810.1817c|1893742-1894755|		Molybdenum cofactor biosynthesis protein A	HI1676	1.74338
Hib10810.1832c|1910496-1911551|		Molybdenum ABC transporter, ATP-binding protein	HI1691	1.71263
Hib10810.1833c|1911538-1912227|		Molybdenum ABC transporter, permease protein	HI1692	1.82175
Hib10810.1843c|1920944-1923214|		5-MTHT- homocysteine methyltransferase MetE	HI1702	1.61636
Hib10810.1847c|1927203-1929146|		Osmoprotection-related protein BetT	HI1706	3.3876
Hib10810.1851c|1932069-1932200|		Hypothetical protein	HI1710	2.27466
Hib10810.1852c|1932230-1932856|		Phosphomannose isomerase	n/a	2.11056
Hib10810.1866c|1948282-1949475|		Putative transporter	HI1728	1.59424
Hib10810.1868c|1950243-1951172|		Conserved hypothetical protein	HI1730	1.53423
Hib10810.1869c|1951169-1951810|		Conserved hypothetical protein	HI1731	2.34998
Hib10810.1871c|1960503-1962482|		Ribonuclease II	HI1733	2.88708
Hib10810.1875c|1965524-1965853|		Probable branched-chain amino acid permease AzlD	HI1737	2.85279
Hib10810.1876c|1965850-1966584|		Probable branched-chain amino acid permease AzlC	HI1738	2.51647
Hib10810.1877c|1966594-1967523|		Probable transcriptional activator for azlCD	HI1739	1.6264
a. Locus identifier. The number preceding the parenthesis is the locus identifier, the number in parenthesis
refer to the terminal nucleotides in the genome sequence (see methods section for details).
b. Predicted gene function
c. Homologous locus in Hi Rd KW20. n/a Not applicable, no homologous locus.
d. Fold difference change in expression level.
g. The genome of Hib 10810 contains 3 distinct copies of the Rd KW20 HI0291 homolog
